# Supplementary material for: 2,5-Bis(9H-carbazol-9-yl)thio­phene
Source: Acta Crystallogr Sect E Struct Rep Online. 2008 Nov 29;64(Pt 12):o2502. doi: 10.1107/S1600536808039767 (PMC2960087; doi:10.1107/S1600536808039767)
Supplement: Supplementary file 1 [file e-64-o2502-sup1.cif]

##############################################################################
###                                                                        ###
###        Electronic paper (Acta Crystallographica Section E)             ###
###                                                                        ###
##############################################################################
#                                                                            #
# This CIF contains the data in a paper accepted for publication in Acta     #
# Crystallographica Section E. It conforms to the requirements of Notes      #
# for Authors for Section E, and has been peer reviewed under the auspices   #
# of the IUCr Commission on Journals.                                        #
#                                                                            #
# Full details of the Crystallographic Information File format               #
# are given in the paper "The Crystallographic Information File (CIF):       #
# a New Standard Archive File for Crystallography" by S. R. Hall, F. H.      #
# Allen and I. D. Brown [Acta Cryst. (1991), A47, 655-685].                  #
#                                                                            #
# The current version of the core CIF dictionary is obtainable from          #
# ftp://ftp.iucr.org/pub/cif_core.dic. The current version number is 2.4.    #
#                                                                            #
# Software is freely available for graphical display of the structure(s) in  #
# this CIF.  For information consult the CIF home page http://www.iucr.org/  #
# cif/home.html                                                              #
#                                                                            #
# This file may be used for bona fide research purposes within the           #
# scientific community so long as proper attribution is given to the journal # 
# article from which it was obtained.                                        #
#                                                                            #
##############################################################################
                                             
data_I
_audit_creation_method     SHELXL-97
_chemical_name_systematic
;
2,5-Bis(9H-carbazol-9-yl)thiophene
;
_chemical_name_common     ?
_chemical_formula_moiety     'C28 H18 N2 S'
_chemical_formula_sum     'C28 H18 N2 S'
_chemical_formula_iupac     'C28 H18 N2 S'
_chemical_formula_weight     414.50
_chemical_melting_point     ?
_symmetry_cell_setting     Orthorhombic
_symmetry_space_group_name_H-M     'P b c a'
_symmetry_space_group_name_Hall     '-P 2ac 2ab'
loop_
    _symmetry_equiv_pos_as_xyz
    'x, y, z'
    '-x+1/2, -y, z+1/2'
    '-x, y+1/2, -z+1/2'
    'x+1/2, -y+1/2, -z'
    '-x, -y, -z'
    'x-1/2, y, -z-1/2'
    'x, -y-1/2, z-1/2'
    '-x-1/2, y-1/2, z'
_cell_length_a     7.8760(16)
_cell_length_b     16.098(3)
_cell_length_c     33.986(7)
_cell_angle_alpha     90.00
_cell_angle_beta     90.00
_cell_angle_gamma     90.00
_cell_volume     4309.1(15)
_cell_formula_units_Z     8
_cell_measurement_reflns_used     398
_cell_measurement_theta_min     2
_cell_measurement_theta_max     25.1
_cell_measurement_temperature     298(2)
_exptl_crystal_description     prismatic
_exptl_crystal_colour     colorless
_exptl_crystal_size_max     0.20
_exptl_crystal_size_mid     0.18
_exptl_crystal_size_min     0.16
_exptl_crystal_density_diffrn     1.278
_exptl_crystal_density_meas     ?
_exptl_crystal_density_method     'not measured'
_exptl_crystal_F_000     1728
_exptl_absorpt_coefficient_mu     0.168
_exptl_absorpt_correction_type     multi-scan
_exptl_absorpt_process_details     '(ABSCOR; Higashi, 1995)'
_exptl_absorpt_correction_T_min     0.9632
_exptl_absorpt_correction_T_max     0.9766
_exptl_special_details
;
;
_diffrn_ambient_temperature     298(2)
_diffrn_radiation_type     MoK\a
_diffrn_radiation_wavelength     0.71073
_diffrn_radiation_source     'fine-focus sealed tube'
_diffrn_radiation_monochromator     graphite
_diffrn_measurement_device_type     'Rigaku R-AXIS-IV'
_diffrn_measurement_method     'Oscillation frames'
_diffrn_detector_area_resol_mean     ?
_diffrn_reflns_number     12051
_diffrn_reflns_av_R_equivalents     0.0907
_diffrn_reflns_av_sigmaI/netI     0.0610
_diffrn_reflns_theta_min     1.20
_diffrn_reflns_theta_max     25.50
_diffrn_reflns_theta_full     25.50
_diffrn_measured_fraction_theta_max     0.988
_diffrn_measured_fraction_theta_full     0.978
_diffrn_reflns_limit_h_min     -9
_diffrn_reflns_limit_h_max     9
_diffrn_reflns_limit_k_min     -19
_diffrn_reflns_limit_k_max     0
_diffrn_reflns_limit_l_min     -41
_diffrn_reflns_limit_l_max     41
_diffrn_standards_number     3
_diffrn_standards_interval_count     ?
_diffrn_standards_interval_time     60
_diffrn_standards_decay_%     0.3
_refine_special_details
;
Refinement of <i>F</i>^2^ against ALL reflections. The weighted <i>R</i>-factor
<i>wR</i> and goodness of fit <i>S</i> are based on <i>F</i>^2^, conventional
<i>R</i>-factors <i>R</i> are based on <i>F</i>, with <i>F</i> set to zero for
negative <i>F</i>^2^. The threshold expression of <i>F</i>^2^ >
\s(<i>F</i>^2^) is used only for calculating <i>R</i>-factors(gt) <i>etc</i>.
and is not relevant to the choice of reflections for refinement.
<i>R</i>-factors based on <i>F</i>^2^ are statistically about twice as large
as those based on <i>F</i>, and <i>R</i>- factors based on ALL data will be
even larger.
;
_reflns_number_total     3931
_reflns_number_gt     3230
_reflns_threshold_expression     I>2\s(I)
_refine_ls_structure_factor_coef     Fsqd
_refine_ls_matrix_type     full
_refine_ls_R_factor_all     0.0834
_refine_ls_R_factor_gt     0.0631
_refine_ls_wR_factor_gt     0.1409
_refine_ls_wR_factor_ref     0.1519
_refine_ls_goodness_of_fit_ref     1.129
_refine_ls_restrained_S_all     1.129
_refine_ls_number_reflns     3931
_refine_ls_number_parameters     281
_refine_ls_number_restraints     0
_refine_ls_hydrogen_treatment     constr
_refine_ls_weighting_scheme     calc
_refine_ls_weighting_details
         'calc w=1/[\s^2^(Fo^2^)+(0.0561P)^2^+1.4309P] where P=(Fo^2^+2Fc^2^)/3'
_atom_sites_solution_hydrogens     geom
_atom_sites_solution_primary     direct
_atom_sites_solution_secondary     difmap
_refine_ls_shift/su_max     0.005
_refine_ls_shift/su_mean     0.001
_refine_diff_density_max     0.219
_refine_diff_density_min     -0.235
_refine_ls_extinction_method     'SHELXL97 (Sheldrick, 2008)'
_refine_ls_extinction_coef     0.0075(8)
_refine_ls_extinction_expression
                                  'Fc^*^=kFc[1+0.001xFc^2^\l^3^/sin(2\q)]^-1/4^'
loop_
    _atom_type_symbol
    _atom_type_description
    _atom_type_scat_dispersion_real
    _atom_type_scat_dispersion_imag
    _atom_type_scat_source
    'C' 'C' 0.0033 0.0016
                         'International Tables Vol C Tables 4.2.6.8 and 6.1.1.4'
    'H' 'H' 0.0000 0.0000
                         'International Tables Vol C Tables 4.2.6.8 and 6.1.1.4'
    'N' 'N' 0.0061 0.0033
                         'International Tables Vol C Tables 4.2.6.8 and 6.1.1.4'
    'S' 'S' 0.1246 0.1234
                         'International Tables Vol C Tables 4.2.6.8 and 6.1.1.4'
_computing_data_collection     'R-AXIS (Rigaku, 1996)'
_computing_cell_refinement     'R-AXIS (Rigaku, 1996)'
_computing_data_reduction     'R-AXIS (Rigaku, 1996)'
_computing_structure_solution     'SHELXS97 (Sheldrick, 2008)'
_computing_structure_refinement     'SHELXL97 (Sheldrick, 2008)'
_computing_molecular_graphics     'ORTEP-3 for Windows (Farrugia, 1997)'
_computing_publication_material     'WinGX (Farrugia, 1999)'
loop_
    _atom_site_type_symbol
    _atom_site_label
    _atom_site_fract_x
    _atom_site_fract_y
    _atom_site_fract_z
    _atom_site_U_iso_or_equiv
    _atom_site_adp_type
    _atom_site_calc_flag
    _atom_site_refinement_flags
    _atom_site_occupancy
    _atom_site_disorder_assembly
    _atom_site_disorder_group
    S S1 0.42510(9) 0.38837(4) 0.134571(19) 0.0563(2) Uani d . 1 . .
    N N1 0.1144(3) 0.45028(13) 0.15532(6) 0.0547(5) Uani d . 1 . .
    N N2 0.5972(3) 0.31480(13) 0.07385(6) 0.0528(5) Uani d . 1 . .
    C C1 0.1385(3) 0.52907(16) 0.17188(8) 0.0549(6) Uani d . 1 . .
    C C2 0.2565(4) 0.5891(2) 0.16243(11) 0.0778(9) Uani d . 1 . .
    H H2A 0.3375 0.5804 0.1429 0.093 Uiso calc R 1 . .
    C C3 0.2491(5) 0.6626(2) 0.18321(12) 0.0908(11) Uani d . 1 . .
    H H3A 0.3271 0.7043 0.1776 0.109 Uiso calc R 1 . .
    C C4 0.1297(6) 0.6760(2) 0.21206(12) 0.0935(12) Uani d . 1 . .
    H H4A 0.1285 0.7264 0.2254 0.112 Uiso calc R 1 . .
    C C5 0.0140(5) 0.6171(2) 0.22129(9) 0.0756(9) Uani d . 1 . .
    H H5A -0.0666 0.6270 0.2407 0.091 Uiso calc R 1 . .
    C C6 0.0166(3) 0.54065(17) 0.20123(7) 0.0552(6) Uani d . 1 . .
    C C7 -0.0844(3) 0.46647(17) 0.20323(7) 0.0536(6) Uani d . 1 . .
    C C8 -0.2183(4) 0.4410(2) 0.22699(8) 0.0706(8) Uani d . 1 . .
    H H8A -0.2620 0.4764 0.2461 0.085 Uiso calc R 1 . .
    C C9 -0.2852(4) 0.3632(2) 0.22198(9) 0.0797(9) Uani d . 1 . .
    H H9A -0.3736 0.3454 0.2381 0.096 Uiso calc R 1 . .
    C C10 -0.2226(4) 0.3107(2) 0.19319(9) 0.0717(8) Uani d . 1 . .
    H H10A -0.2705 0.2582 0.1902 0.086 Uiso calc R 1 . .
    C C11 -0.0908(4) 0.33396(17) 0.16874(8) 0.0595(7) Uani d . 1 . .
    H H11A -0.0508 0.2988 0.1491 0.071 Uiso calc R 1 . .
    C C12 -0.0208(3) 0.41184(15) 0.17466(7) 0.0484(6) Uani d . 1 . .
    C C13 0.2153(3) 0.41352(16) 0.12579(7) 0.0518(6) Uani d . 1 . .
    C C14 0.1618(4) 0.3893(2) 0.08962(8) 0.0721(9) Uani d . 1 . .
    H H14A 0.0525 0.3978 0.0801 0.087 Uiso calc R 1 . .
    C C15 0.2932(4) 0.3495(2) 0.06807(8) 0.0737(9) Uani d . 1 . .
    H H15A 0.2791 0.3287 0.0427 0.088 Uiso calc R 1 . .
    C C16 0.4400(3) 0.34488(16) 0.08817(7) 0.0517(6) Uani d . 1 . .
    C C17 0.6898(3) 0.35122(15) 0.04319(7) 0.0484(6) Uani d . 1 . .
    C C18 0.6625(4) 0.42622(17) 0.02422(8) 0.0626(7) Uani d . 1 . .
    H H18A 0.5728 0.4608 0.0312 0.075 Uiso calc R 1 . .
    C C19 0.7746(4) 0.44742(19) -0.00553(9) 0.0710(8) Uani d . 1 . .
    H H19A 0.7599 0.4975 -0.0187 0.085 Uiso calc R 1 . .
    C C20 0.9084(4) 0.3958(2) -0.01618(9) 0.0715(8) Uani d . 1 . .
    H H20A 0.9806 0.4114 -0.0365 0.086 Uiso calc R 1 . .
    C C21 0.9348(3) 0.32234(19) 0.00301(8) 0.0625(7) Uani d . 1 . .
    H H21A 1.0244 0.2879 -0.0042 0.075 Uiso calc R 1 . .
    C C22 0.8259(3) 0.29954(16) 0.03348(7) 0.0511(6) Uani d . 1 . .
    C C23 0.8173(3) 0.22830(16) 0.05942(7) 0.0520(6) Uani d . 1 . .
    C C24 0.9152(4) 0.1575(2) 0.06395(9) 0.0711(8) Uani d . 1 . .
    H H24A 1.0113 0.1493 0.0486 0.085 Uiso calc R 1 . .
    C C25 0.8682(5) 0.0997(2) 0.09146(10) 0.0838(10) Uani d . 1 . .
    H H25A 0.9330 0.0518 0.0945 0.101 Uiso calc R 1 . .
    C C26 0.7258(5) 0.1112(2) 0.11483(9) 0.0814(9) Uani d . 1 . .
    H H26A 0.6974 0.0710 0.1333 0.098 Uiso calc R 1 . .
    C C27 0.6255(4) 0.18089(18) 0.11129(8) 0.0673(8) Uani d . 1 . .
    H H27A 0.5297 0.1884 0.1269 0.081 Uiso calc R 1 . .
    C C28 0.6737(3) 0.23931(16) 0.08351(7) 0.0518(6) Uani d . 1 . .
loop_
    _atom_site_aniso_label
    _atom_site_aniso_U_11
    _atom_site_aniso_U_22
    _atom_site_aniso_U_33
    _atom_site_aniso_U_12
    _atom_site_aniso_U_13
    _atom_site_aniso_U_23
    S1 0.0515(4) 0.0642(4) 0.0531(4) 0.0098(3) 0.0019(3) -0.0067(3)
    N1 0.0541(12) 0.0513(12) 0.0586(12) 0.0035(10) 0.0152(10) -0.0071(10)
    N2 0.0474(11) 0.0548(12) 0.0564(12) 0.0049(10) 0.0114(9) -0.0021(10)
    C1 0.0545(15) 0.0498(15) 0.0604(15) 0.0060(12) -0.0023(12) -0.0032(12)
    C2 0.068(2) 0.0620(19) 0.103(2) -0.0023(16) 0.0013(17) -0.0029(17)
    C3 0.083(3) 0.0552(19) 0.134(3) -0.0055(17) -0.020(2) -0.005(2)
    C4 0.098(3) 0.064(2) 0.119(3) 0.017(2) -0.036(2) -0.027(2)
    C5 0.080(2) 0.073(2) 0.074(2) 0.0289(18) -0.0145(16) -0.0226(16)
    C6 0.0568(15) 0.0560(15) 0.0529(14) 0.0156(13) -0.0088(12) -0.0073(12)
    C7 0.0528(15) 0.0630(16) 0.0451(13) 0.0201(13) -0.0010(11) -0.0001(11)
    C8 0.0618(18) 0.096(2) 0.0544(16) 0.0204(17) 0.0139(13) -0.0022(15)
    C9 0.0617(19) 0.106(3) 0.071(2) 0.0008(19) 0.0196(15) 0.0159(19)
    C10 0.0631(18) 0.0702(19) 0.082(2) -0.0038(15) 0.0063(15) 0.0152(16)
    C11 0.0583(16) 0.0564(16) 0.0638(16) 0.0087(13) 0.0070(12) -0.0001(12)
    C12 0.0459(13) 0.0514(14) 0.0481(13) 0.0100(11) 0.0048(10) 0.0005(11)
    C13 0.0488(14) 0.0532(14) 0.0533(14) 0.0030(12) 0.0089(11) -0.0029(11)
    C14 0.0489(15) 0.107(2) 0.0605(17) 0.0097(16) 0.0022(12) -0.0179(16)
    C15 0.0494(16) 0.112(3) 0.0594(17) 0.0088(17) 0.0050(13) -0.0236(17)
    C16 0.0455(14) 0.0553(15) 0.0542(14) 0.0021(11) 0.0094(11) -0.0036(11)
    C17 0.0457(13) 0.0510(14) 0.0486(13) -0.0043(11) 0.0042(10) -0.0095(11)
    C18 0.0665(18) 0.0560(16) 0.0652(17) -0.0013(14) 0.0058(13) -0.0043(13)
    C19 0.077(2) 0.0639(18) 0.0724(18) -0.0182(16) 0.0076(16) 0.0036(15)
    C20 0.0661(19) 0.084(2) 0.0645(17) -0.0250(17) 0.0170(14) -0.0064(16)
    C21 0.0470(15) 0.0776(19) 0.0629(16) -0.0076(14) 0.0120(12) -0.0205(15)
    C22 0.0447(13) 0.0586(15) 0.0501(13) -0.0056(11) 0.0025(10) -0.0168(12)
    C23 0.0495(14) 0.0572(15) 0.0494(13) 0.0041(12) -0.0014(11) -0.0134(12)
    C24 0.0687(19) 0.077(2) 0.0676(18) 0.0213(16) -0.0006(14) -0.0157(16)
    C25 0.105(3) 0.071(2) 0.076(2) 0.0317(19) -0.0114(19) -0.0026(17)
    C26 0.109(3) 0.069(2) 0.0669(19) 0.0126(19) 0.0003(19) 0.0067(16)
    C27 0.0769(19) 0.0672(18) 0.0579(16) 0.0052(15) 0.0090(14) 0.0010(14)
    C28 0.0528(14) 0.0536(15) 0.0490(14) 0.0038(12) 0.0012(11) -0.0067(11)
_geom_special_details
;
All e.s.d.'s (except the e.s.d. in the dihedral angle between two l.s. planes)
are estimated using the full covariance matrix. The cell e.s.d.'s are taken
into account individually in the estimation of e.s.d.'s in distances, angles
and torsion angles; correlations between e.s.d.'s in cell parameters are only
used when they are defined by crystal symmetry. An approximate (isotropic)
treatment of cell e.s.d.'s is used for estimating e.s.d.'s involving l.s.
planes.
;
loop_
    _geom_bond_atom_site_label_1
    _geom_bond_atom_site_label_2
    _geom_bond_site_symmetry_2
    _geom_bond_distance
    _geom_bond_publ_flag
    S1 C13 . 1.727(3) ?
    S1 C16 . 1.729(3) ?
    N1 C12 . 1.396(3) ?
    N1 C1 . 1.401(3) ?
    N1 C13 . 1.410(3) ?
    N2 C28 . 1.396(3) ?
    N2 C17 . 1.401(3) ?
    N2 C16 . 1.415(3) ?
    C1 C2 . 1.379(4) ?
    C1 C6 . 1.397(4) ?
    C2 C3 . 1.379(5) ?
    C2 H2A . 0.9300 ?
    C3 C4 . 1.376(6) ?
    C3 H3A . 0.9300 ?
    C4 C5 . 1.352(5) ?
    C4 H4A . 0.9300 ?
    C5 C6 . 1.407(4) ?
    C5 H5A . 0.9300 ?
    C6 C7 . 1.437(4) ?
    C7 C8 . 1.390(4) ?
    C7 C12 . 1.403(3) ?
    C8 C9 . 1.370(5) ?
    C8 H8A . 0.9300 ?
    C9 C10 . 1.384(4) ?
    C9 H9A . 0.9300 ?
    C10 C11 . 1.381(4) ?
    C10 H10A . 0.9300 ?
    C11 C12 . 1.384(4) ?
    C11 H11A . 0.9300 ?
    C13 C14 . 1.356(4) ?
    C14 C15 . 1.421(4) ?
    C14 H14A . 0.9300 ?
    C15 C16 . 1.345(4) ?
    C15 H15A . 0.9300 ?
    C17 C18 . 1.385(4) ?
    C17 C22 . 1.396(3) ?
    C18 C19 . 1.385(4) ?
    C18 H18A . 0.9300 ?
    C19 C20 . 1.390(4) ?
    C19 H19A . 0.9300 ?
    C20 C21 . 1.366(4) ?
    C20 H20A . 0.9300 ?
    C21 C22 . 1.394(4) ?
    C21 H21A . 0.9300 ?
    C22 C23 . 1.448(4) ?
    C23 C24 . 1.385(4) ?
    C23 C28 . 1.408(3) ?
    C24 C25 . 1.370(5) ?
    C24 H24A . 0.9300 ?
    C25 C26 . 1.387(5) ?
    C25 H25A . 0.9300 ?
    C26 C27 . 1.377(4) ?
    C26 H26A . 0.9300 ?
    C27 C28 . 1.386(4) ?
    C27 H27A . 0.9300 ?
loop_
    _geom_angle_atom_site_label_1
    _geom_angle_atom_site_label_2
    _geom_angle_atom_site_label_3
    _geom_angle_site_symmetry_1
    _geom_angle_site_symmetry_3
    _geom_angle
    _geom_angle_publ_flag
    C13 S1 C16 . . 90.13(12) ?
    C12 N1 C1 . . 108.4(2) ?
    C12 N1 C13 . . 125.4(2) ?
    C1 N1 C13 . . 126.1(2) ?
    C28 N2 C17 . . 108.34(19) ?
    C28 N2 C16 . . 126.5(2) ?
    C17 N2 C16 . . 124.6(2) ?
    C2 C1 C6 . . 122.4(3) ?
    C2 C1 N1 . . 129.2(3) ?
    C6 C1 N1 . . 108.3(2) ?
    C3 C2 C1 . . 117.0(3) ?
    C3 C2 H2A . . 121.5 ?
    C1 C2 H2A . . 121.5 ?
    C4 C3 C2 . . 121.9(4) ?
    C4 C3 H3A . . 119.0 ?
    C2 C3 H3A . . 119.0 ?
    C5 C4 C3 . . 121.1(3) ?
    C5 C4 H4A . . 119.5 ?
    C3 C4 H4A . . 119.5 ?
    C4 C5 C6 . . 119.4(3) ?
    C4 C5 H5A . . 120.3 ?
    C6 C5 H5A . . 120.3 ?
    C1 C6 C5 . . 118.2(3) ?
    C1 C6 C7 . . 107.7(2) ?
    C5 C6 C7 . . 134.1(3) ?
    C8 C7 C12 . . 119.2(3) ?
    C8 C7 C6 . . 133.8(3) ?
    C12 C7 C6 . . 106.9(2) ?
    C9 C8 C7 . . 119.3(3) ?
    C9 C8 H8A . . 120.4 ?
    C7 C8 H8A . . 120.4 ?
    C8 C9 C10 . . 120.6(3) ?
    C8 C9 H9A . . 119.7 ?
    C10 C9 H9A . . 119.7 ?
    C11 C10 C9 . . 121.8(3) ?
    C11 C10 H10A . . 119.1 ?
    C9 C10 H10A . . 119.1 ?
    C10 C11 C12 . . 117.2(3) ?
    C10 C11 H11A . . 121.4 ?
    C12 C11 H11A . . 121.4 ?
    C11 C12 N1 . . 129.6(2) ?
    C11 C12 C7 . . 121.7(2) ?
    N1 C12 C7 . . 108.7(2) ?
    C14 C13 N1 . . 126.2(2) ?
    C14 C13 S1 . . 112.72(19) ?
    N1 C13 S1 . . 120.95(19) ?
    C13 C14 C15 . . 111.8(3) ?
    C13 C14 H14A . . 124.1 ?
    C15 C14 H14A . . 124.1 ?
    C16 C15 C14 . . 112.9(3) ?
    C16 C15 H15A . . 123.6 ?
    C14 C15 H15A . . 123.6 ?
    C15 C16 N2 . . 126.6(2) ?
    C15 C16 S1 . . 112.49(19) ?
    N2 C16 S1 . . 120.76(18) ?
    C18 C17 C22 . . 121.9(2) ?
    C18 C17 N2 . . 129.1(2) ?
    C22 C17 N2 . . 109.0(2) ?
    C19 C18 C17 . . 117.1(3) ?
    C19 C18 H18A . . 121.5 ?
    C17 C18 H18A . . 121.5 ?
    C18 C19 C20 . . 121.7(3) ?
    C18 C19 H19A . . 119.1 ?
    C20 C19 H19A . . 119.1 ?
    C21 C20 C19 . . 120.5(3) ?
    C21 C20 H20A . . 119.7 ?
    C19 C20 H20A . . 119.7 ?
    C20 C21 C22 . . 119.3(3) ?
    C20 C21 H21A . . 120.4 ?
    C22 C21 H21A . . 120.4 ?
    C21 C22 C17 . . 119.4(3) ?
    C21 C22 C23 . . 133.6(2) ?
    C17 C22 C23 . . 107.0(2) ?
    C24 C23 C28 . . 119.1(3) ?
    C24 C23 C22 . . 133.9(2) ?
    C28 C23 C22 . . 107.0(2) ?
    C25 C24 C23 . . 119.0(3) ?
    C25 C24 H24A . . 120.5 ?
    C23 C24 H24A . . 120.5 ?
    C24 C25 C26 . . 121.2(3) ?
    C24 C25 H25A . . 119.4 ?
    C26 C25 H25A . . 119.4 ?
    C27 C26 C25 . . 121.5(3) ?
    C27 C26 H26A . . 119.2 ?
    C25 C26 H26A . . 119.2 ?
    C26 C27 C28 . . 117.1(3) ?
    C26 C27 H27A . . 121.5 ?
    C28 C27 H27A . . 121.5 ?
    C27 C28 N2 . . 129.3(2) ?
    C27 C28 C23 . . 122.1(2) ?
    N2 C28 C23 . . 108.6(2) ?
loop_
    _geom_torsion_atom_site_label_1
    _geom_torsion_atom_site_label_2
    _geom_torsion_atom_site_label_3
    _geom_torsion_atom_site_label_4
    _geom_torsion_site_symmetry_1
    _geom_torsion_site_symmetry_2
    _geom_torsion_site_symmetry_3
    _geom_torsion_site_symmetry_4
    _geom_torsion
    _geom_torsion_publ_flag
    C12 N1 C1 C2 . . . . 179.9(3) ?
    C13 N1 C1 C2 . . . . 3.4(5) ?
    C12 N1 C1 C6 . . . . -0.9(3) ?
    C13 N1 C1 C6 . . . . -177.4(2) ?
    C6 C1 C2 C3 . . . . -0.4(5) ?
    N1 C1 C2 C3 . . . . 178.6(3) ?
    C1 C2 C3 C4 . . . . -0.1(5) ?
    C2 C3 C4 C5 . . . . 0.1(6) ?
    C3 C4 C5 C6 . . . . 0.4(5) ?
    C2 C1 C6 C5 . . . . 0.9(4) ?
    N1 C1 C6 C5 . . . . -178.3(2) ?
    C2 C1 C6 C7 . . . . 180.0(3) ?
    N1 C1 C6 C7 . . . . 0.8(3) ?
    C4 C5 C6 C1 . . . . -0.9(4) ?
    C4 C5 C6 C7 . . . . -179.6(3) ?
    C1 C6 C7 C8 . . . . 177.8(3) ?
    C5 C6 C7 C8 . . . . -3.4(5) ?
    C1 C6 C7 C12 . . . . -0.3(3) ?
    C5 C6 C7 C12 . . . . 178.6(3) ?
    C12 C7 C8 C9 . . . . 0.0(4) ?
    C6 C7 C8 C9 . . . . -177.9(3) ?
    C7 C8 C9 C10 . . . . -1.0(5) ?
    C8 C9 C10 C11 . . . . 0.4(5) ?
    C9 C10 C11 C12 . . . . 1.3(4) ?
    C10 C11 C12 N1 . . . . 178.2(3) ?
    C10 C11 C12 C7 . . . . -2.4(4) ?
    C1 N1 C12 C11 . . . . -179.8(3) ?
    C13 N1 C12 C11 . . . . -3.2(4) ?
    C1 N1 C12 C7 . . . . 0.7(3) ?
    C13 N1 C12 C7 . . . . 177.2(2) ?
    C8 C7 C12 C11 . . . . 1.8(4) ?
    C6 C7 C12 C11 . . . . -179.8(2) ?
    C8 C7 C12 N1 . . . . -178.7(2) ?
    C6 C7 C12 N1 . . . . -0.3(3) ?
    C12 N1 C13 C14 . . . . 64.9(4) ?
    C1 N1 C13 C14 . . . . -119.2(3) ?
    C12 N1 C13 S1 . . . . -110.7(3) ?
    C1 N1 C13 S1 . . . . 65.2(3) ?
    C16 S1 C13 C14 . . . . 0.3(2) ?
    C16 S1 C13 N1 . . . . 176.5(2) ?
    N1 C13 C14 C15 . . . . -176.0(3) ?
    S1 C13 C14 C15 . . . . -0.1(4) ?
    C13 C14 C15 C16 . . . . -0.2(4) ?
    C14 C15 C16 N2 . . . . -174.8(3) ?
    C14 C15 C16 S1 . . . . 0.4(4) ?
    C28 N2 C16 C15 . . . . -106.6(4) ?
    C17 N2 C16 C15 . . . . 63.8(4) ?
    C28 N2 C16 S1 . . . . 78.6(3) ?
    C17 N2 C16 S1 . . . . -111.0(2) ?
    C13 S1 C16 C15 . . . . -0.4(3) ?
    C13 S1 C16 N2 . . . . 175.1(2) ?
    C28 N2 C17 C18 . . . . -179.5(3) ?
    C16 N2 C17 C18 . . . . 8.6(4) ?
    C28 N2 C17 C22 . . . . -0.5(3) ?
    C16 N2 C17 C22 . . . . -172.3(2) ?
    C22 C17 C18 C19 . . . . 1.2(4) ?
    N2 C17 C18 C19 . . . . -179.9(3) ?
    C17 C18 C19 C20 . . . . 0.3(4) ?
    C18 C19 C20 C21 . . . . -0.9(5) ?
    C19 C20 C21 C22 . . . . 0.0(4) ?
    C20 C21 C22 C17 . . . . 1.4(4) ?
    C20 C21 C22 C23 . . . . -179.8(3) ?
    C18 C17 C22 C21 . . . . -2.1(4) ?
    N2 C17 C22 C21 . . . . 178.8(2) ?
    C18 C17 C22 C23 . . . . 178.8(2) ?
    N2 C17 C22 C23 . . . . -0.3(3) ?
    C21 C22 C23 C24 . . . . 1.2(5) ?
    C17 C22 C23 C24 . . . . -179.9(3) ?
    C21 C22 C23 C28 . . . . -178.0(3) ?
    C17 C22 C23 C28 . . . . 0.9(3) ?
    C28 C23 C24 C25 . . . . 0.8(4) ?
    C22 C23 C24 C25 . . . . -178.3(3) ?
    C23 C24 C25 C26 . . . . -0.4(5) ?
    C24 C25 C26 C27 . . . . 0.3(6) ?
    C25 C26 C27 C28 . . . . -0.4(5) ?
    C26 C27 C28 N2 . . . . -179.7(3) ?
    C26 C27 C28 C23 . . . . 0.8(4) ?
    C17 N2 C28 C27 . . . . -178.5(3) ?
    C16 N2 C28 C27 . . . . -6.8(4) ?
    C17 N2 C28 C23 . . . . 1.1(3) ?
    C16 N2 C28 C23 . . . . 172.7(2) ?
    C24 C23 C28 C27 . . . . -0.9(4) ?
    C22 C23 C28 C27 . . . . 178.4(2) ?
    C24 C23 C28 N2 . . . . 179.4(2) ?
    C22 C23 C28 N2 . . . . -1.2(3) ?
data_global
_journal_date_recd_electronic     2008-11-21
_journal_date_accepted     2008-11-25
_journal_name_full     'Acta Crystallographica, Section E'
_journal_year     2008
_journal_volume     64
_journal_issue     12
_journal_page_first     o2502
_journal_page_last     o2502
_journal_paper_category     QO
_journal_coeditor_code     DN2409
_publ_contact_author
;
Dr. Guo-Wu Rao
College of Pharmaceutical Science
Zhejiang University of Technology
Hangzhou, 310032
People's Republic of China
;
_publ_contact_author_email     'rgw@zjut.edu.cn'
_publ_section_title
;
2,5-Bis(9<i>H</i>-carbazol-9-yl)thiophene
;
loop_
    _publ_author_name
    _publ_author_address
    'Xu-Liang Jiang'
;
School of Pharmaceutical Engineering
Shenyang Pharmaceutical University
Shenyang, 110016
People's Republic of China
;
    'Er-Fang Huang'
;
School of Pharmaceutical Engineering
Shenyang Pharmaceutical University
Shenyang, 110016
People's Republic of China
;
    'Guo-Wu Rao'
;
College of Pharmaceutical Science
Zhejiang University of Technology
Hangzhou, 310032
People's Republic of China
;
