# Supplementary material for: 2,5-Bis(9H-carbazol-9-yl)thio­phene
Source: Acta Crystallogr Sect E Struct Rep Online. 2008 Nov 29;64(Pt 12):o2502. doi: 10.1107/S1600536808039767 (PMC2960087; doi:10.1107/S1600536808039767)
Supplement: Supplementary file 2 [file e-64-o2502-Isup2.hkl]

#
# h,k,l, Fc-squared, Fo-squared, sigma(Fo-squared) and status flag
#
data_I
_shelx_title ' A in Pbca'
_shelx_refln_list_code          4
_shelx_F_calc_maximum      422.80
_exptl_crystal_F_000      1728.00
_reflns_d_resolution_high  0.8255
 
loop_
 _symmetry_equiv_pos_as_xyz
 'x, y, z'
 '-x+1/2, -y, z+1/2'
 '-x, y+1/2, -z+1/2'
 'x+1/2, -y+1/2, -z'
 '-x, -y, -z'
 'x-1/2, y, -z-1/2'
 'x, -y-1/2, z-1/2'
 '-x-1/2, y-1/2, z'
 
_cell_length_a     7.8760
_cell_length_b    16.0983
_cell_length_c    33.9858
_cell_angle_alpha  90.000
_cell_angle_beta   90.000
_cell_angle_gamma  90.000
 
_shelx_F_squared_multiplier     1.000
 
loop_
 _refln_index_h
 _refln_index_k
 _refln_index_l
 _refln_F_squared_calc
 _refln_F_squared_meas
 _refln_F_squared_sigma
 _refln_observed_status
   2   0   0    13948.30    15854.94     91.22 o
   4   0   0      657.10      605.57      6.73 o
   6   0   0     2668.74     2440.14     20.76 o
   8   0   0      650.67      519.40     60.00 o
   4   1   0     9715.32     9959.43     13.91 o
   6   1   0     1032.08     1170.39    537.89 o
   8   1   0      101.10      115.08      5.75 o
   0   2   0       45.74       66.69      2.40 o
   2   2   0     1647.67     1586.02    127.48 o
   4   2   0      791.09      820.27      3.85 o
   6   2   0       65.46       91.10      9.11 o
   8   2   0      458.93      458.26      9.12 o
   2   3   0     3492.20     3315.24    128.73 o
   4   3   0    16246.48    18692.50    175.26 o
   6   3   0       29.89       15.34      7.67 o
   8   3   0       74.11       81.03     29.73 o
   0   4   0   122538.97   116494.90    122.92 o
   2   4   0      833.40      360.29    143.18 o
   4   4   0      373.48      443.54      5.76 o
   6   4   0     2876.16     2899.78     22.69 o
   8   4   0      234.38      271.47     34.05 o
   2   5   0     3203.34     3141.49    279.86 o
   4   5   0     3900.15     4244.11    100.01 o
   6   5   0       20.26       23.97      9.59 o
   8   5   0       80.03       77.20     13.43 o
   0   6   0        1.04       11.51      6.71 o
   2   6   0     1090.31      973.11    178.45 o
   4   6   0      892.52     1071.08     31.73 o
   6   6   0      896.91      863.80    118.18 o
   2   7   0       34.45       92.42     15.10 o
   4   7   0     5129.80     4890.18    234.52 o
   6   7   0      615.82      693.24     11.04 o
   8   7   0       26.42       42.19     12.47 o
   0   8   0     3857.82     4082.64    214.08 o
   2   8   0      800.51      636.97    129.08 o
   4   8   0       35.20       45.87      5.05 o
   8   8   0      268.87      260.45     22.54 o
   2   9   0      465.03      588.60     14.63 o
   4   9   0      683.29      672.21     25.69 o
   6   9   0      113.12      125.64     15.34 o
   8   9   0       91.36       74.80     13.43 o
   0  10   0       57.05       34.52      5.75 o
   2  10   0      587.23      578.99     12.03 o
   4  10   0        1.85       14.04      3.36 o
   6  10   0       22.08       26.37     19.66 o
   2  11   0     1862.39     1859.81     45.05 o
   4  11   0        8.83       15.71      3.70 o
   6  11   0        0.50       17.26     15.34 o
   0  12   0      103.99      112.21     14.87 o
   2  12   0      421.23      438.29     10.08 o
   4  12   0       78.05      102.80     10.31 o
   2  13   0      520.30      554.40     16.08 o
   4  13   0      829.20      788.76     51.15 o
   6  13   0       53.50       92.54     22.53 o
   0  14   0     4104.75     3998.60     61.46 o
   2  14   0      924.28      963.49     90.79 o
   4  14   0      352.54      359.66      9.66 o
   6  14   0      344.88      420.23     25.42 o
   2  15   0        7.29       28.53      8.23 o
   6  15   0      196.68      153.46     10.07 o
   2  16   0        7.26       42.10     22.53 o
   4  16   0       51.02       40.26     10.68 o
   2  17   0      473.43      406.43     19.67 o
   4  17   0      174.83      197.95     15.10 o
   0  18   0      104.58       99.26     20.62 o
   2  18   0       84.17       94.10     15.82 o
   2  19   0       38.18       14.88     12.44 o
   1   1   1      380.41      307.13     30.60 o
   2   1   1      224.97      243.92     42.21 o
   3   1   1       10.50        8.66      3.61 o
   4   1   1     2628.59     2823.06     96.54 o
   5   1   1      295.73      168.92     52.50 o
   6   1   1      826.34      876.17    128.01 o
   7   1   1      242.98      209.15     41.82 o
   8   1   1      211.80      229.62     47.00 o
   9   1   1       87.36       52.74     18.22 o
   0   2   1    17620.40    19624.86    343.13 o
   1   2   1       48.50      321.78    139.34 o
   2   2   1       88.81       48.50     37.75 o
   3   2   1     1580.19     1375.71    101.19 o
   4   2   1      296.82      249.00     21.12 o
   5   2   1       59.73       62.79      3.18 o
   6   2   1     1175.95      948.70     73.81 o
   7   2   1        3.16        8.63      3.55 o
   8   2   1      665.96      673.81     78.25 o
   9   2   1       29.34       31.13      6.17 o
   1   3   1     3575.67     3504.09     30.99 o
   2   3   1     1575.66     1482.73     34.58 o
   3   3   1      226.68      230.98      5.83 o
   4   3   1      689.26     1043.50    283.07 o
   5   3   1       60.43       72.13      9.83 o
   6   3   1        0.25        6.23      5.75 o
   7   3   1      510.68      168.80     69.82 o
   8   3   1        0.02       16.30      5.75 o
   9   3   1       46.30       36.22      6.41 o
   0   4   1     2332.96     2426.13    935.50 o
   1   4   1      133.12      161.92     27.63 o
   2   4   1        6.47       16.35      4.71 o
   3   4   1      932.04      777.37     58.47 o
   4   4   1      591.49      694.10     82.87 o
   5   4   1        3.88       47.94      9.59 o
   6   4   1       48.86       50.88     12.47 o
   7   4   1       12.52       12.05     10.79 o
   8   4   1        2.44       24.69      7.80 o
   9   4   1       83.60       76.92      8.82 o
   1   5   1     2259.29     2165.19     37.70 o
   2   5   1      282.88      229.70     16.84 o
   3   5   1      334.41      397.62      4.57 o
   4   5   1     2014.13     2179.36     79.86 o
   5   5   1      335.82      316.71     10.11 o
   6   5   1        0.15       13.42     10.55 o
   7   5   1        7.55       16.80      8.29 o
   8   5   1        0.17        7.67      8.81 o
   9   5   1      124.28      111.81     14.87 o
   0   6   1      391.60      372.19     12.25 o
   1   6   1     8357.88     8425.04     93.61 o
   2   6   1      661.34      679.34     71.06 o
   3   6   1      999.38     1147.00     90.70 o
   4   6   1      170.61      129.76     43.36 o
   5   6   1      418.78      429.73     17.99 o
   6   6   1       91.24      113.70     25.89 o
   7   6   1       11.74       39.16     24.45 o
   8   6   1      134.99      134.69     36.92 o
   9   6   1       24.31       28.31      9.31 o
   1   7   1     2595.36     2720.80     72.68 o
   2   7   1       74.03       68.87      5.16 o
   3   7   1      155.83      167.26      6.48 o
   4   7   1      556.28      597.99     52.40 o
   5   7   1      277.82      305.64     10.81 o
   6   7   1       65.42       69.95      7.71 o
   7   7   1      265.17      281.34     31.18 o
   8   7   1       20.31       48.45     13.75 o
   0   8   1       12.74       30.86     28.53 o
   1   8   1     2268.16     2356.06     92.12 o
   2   8   1     1040.59     1049.82     59.31 o
   3   8   1      104.11      132.51     13.71 o
   4   8   1      136.48      130.89     17.29 o
   5   8   1        0.03        6.54      9.62 o
   6   8   1       45.86       45.89      8.86 o
   7   8   1       32.64       27.42      7.37 o
   8   8   1       12.25       18.49     12.68 o
   1   9   1      163.12      174.96     16.06 o
   2   9   1      686.68      683.84     34.47 o
   3   9   1       41.99       35.78      4.50 o
   4   9   1      863.49      827.22     87.87 o
   5   9   1      422.47      211.34    104.45 o
   7   9   1       67.81      102.19     14.74 o
   8   9   1        0.55       29.24     21.09 o
   0  10   1       72.49      115.82     17.50 o
   1  10   1     2040.36     2199.74     14.46 o
   2  10   1       35.63       50.44      3.60 o
   3  10   1      191.99      194.56      4.80 o
   4  10   1      348.21      343.75      7.33 o
   5  10   1        1.63        3.84      6.71 o
   6  10   1      380.54      384.28     13.94 o
   7  10   1        1.19        6.23     20.14 o
   8  10   1       51.33       77.55     10.30 o
   1  11   1       48.27       43.21      4.89 o
   2  11   1       95.99      113.83     14.81 o
   3  11   1       40.40       54.30      6.71 o
   4  11   1       66.72       87.44     11.83 o
   5  11   1      191.12      188.53     28.88 o
   6  11   1       74.73       76.78     25.17 o
   7  11   1       41.31       32.26      9.21 o
   0  12   1        0.16       17.98      9.15 o
   1  12   1        0.45       23.97     12.94 o
   2  12   1      224.79      237.45      7.14 o
   3  12   1      145.07      153.32      9.00 o
   4  12   1        0.46       13.83      6.21 o
   5  12   1        1.42        9.47      4.23 o
   7  12   1        3.26       38.35     14.97 o
   1  13   1      137.02      140.17      8.62 o
   2  13   1       51.43       79.20     10.59 o
   3  13   1      548.01      522.02     19.40 o
   4  13   1        4.85       34.45     19.42 o
   5  13   1      325.66      305.70     24.45 o
   6  13   1       33.54       24.07     24.16 o
   7  13   1        9.56       26.37     20.62 o
   0  14   1      341.69      360.63      8.18 o
   1  14   1      164.65      157.79     19.52 o
   2  14   1      582.59      630.54     28.27 o
   3  14   1       66.29       82.18      6.94 o
   4  14   1      178.00      133.67     10.10 o
   5  14   1        0.07        7.67      8.63 o
   6  14   1       51.19       83.31      3.79 o
   1  15   1        4.00        0.48     19.18 o
   2  15   1       18.05       24.98     10.48 o
   3  15   1       10.84       17.19      7.75 o
   4  15   1      248.14      238.17      6.74 o
   5  15   1       10.27       15.98      5.53 o
   6  15   1       40.47       42.69      4.85 o
   0  16   1       21.59       10.07     18.22 o
   1  16   1      333.01      310.30      9.98 o
   2  16   1       72.92       72.97      8.87 o
   3  16   1       49.45       54.10      8.16 o
   4  16   1      216.46      229.03     18.46 o
   5  16   1       68.67       52.95      7.55 o
   1  17   1        1.70       48.03     22.77 o
   2  17   1       27.60       54.34     21.33 o
   3  17   1       23.18       17.95      7.25 o
   4  17   1       24.04       18.90      7.15 o
   0  18   1       21.90       20.18     15.24 o
   1  18   1        8.83        9.90     14.53 o
   2  18   1        8.34       20.52     11.97 o
   3  18   1       67.53       61.85     10.90 o
   1  19   1       31.33       35.48     19.18 o
   2  19   1       17.56       18.80     13.48 o
   0   0   2     2102.11     2047.37     19.42 o
   1   0   2       84.65       56.48      4.32 o
   2   0   2     1520.09     1756.95     20.36 o
   3   0   2      469.44      328.97    111.48 o
   4   0   2     4840.60     5299.91     71.26 o
   5   0   2     1980.03     2142.65     66.56 o
   6   0   2      288.99      174.98     51.74 o
   7   0   2       91.68       47.25     17.01 o
   8   0   2     1085.78     1031.54    105.70 o
   1   1   2     6902.73     6363.87    145.25 o
   2   1   2       24.70       16.85      8.65 o
   3   1   2        0.01        3.43      2.28 o
   4   1   2        0.04       26.71      9.37 o
   5   1   2      556.49      486.33     81.10 o
   6   1   2      198.62      207.38     21.39 o
   7   1   2      300.53      293.57     32.75 o
   8   1   2       13.87        8.67      5.03 o
   9   1   2       24.21       23.88      4.93 o
   0   2   2    25244.68    27270.52   1033.34 o
   1   2   2    26343.61    26093.06   2499.45 o
   2   2   2     3315.37     3205.47    127.54 o
   3   2   2     1474.08     1366.50      3.74 o
   4   2   2       88.67       76.17     14.83 o
   5   2   2      360.09      412.24      7.73 o
   6   2   2      112.68      134.98      7.37 o
   7   2   2        3.50       12.58      6.26 o
   8   2   2      120.55      115.12     32.37 o
   9   2   2       11.65       16.74      9.59 o
   1   3   2       19.94       45.06     18.34 o
   2   3   2      403.54      393.77     11.53 o
   3   3   2     1773.41     2096.18    100.27 o
   4   3   2      193.39      229.61     12.06 o
   5   3   2       84.28       82.43      4.50 o
   6   3   2      207.49      270.33     10.31 o
   7   3   2      590.13      574.43      9.82 o
   8   3   2      271.92      281.09     21.11 o
   9   3   2      122.96       90.95      7.87 o
   0   4   2      590.11      606.88     44.30 o
   1   4   2     6877.90     6959.48    170.31 o
   2   4   2      748.40      725.21     47.98 o
   3   4   2      584.93      492.06     67.77 o
   4   4   2     1810.03     2012.92     12.54 o
   5   4   2     1201.81     1169.23     71.68 o
   6   4   2       40.23       49.60      8.63 o
   7   4   2      105.00       79.60     34.53 o
   8   4   2       19.89       15.26     13.66 o
   9   4   2      260.22      173.15     38.37 o
   1   5   2     4886.74     4615.98     78.72 o
   2   5   2      936.63      921.58    115.31 o
   3   5   2      475.66      521.83    131.92 o
   4   5   2      304.35      181.60     76.30 o
   5   5   2       52.45       67.08     11.27 o
   6   5   2      211.68      245.59     21.34 o
   7   5   2      554.53      628.32     46.80 o
   8   5   2        0.22       14.38      8.63 o
   9   5   2       32.07       19.30     10.00 o
   0   6   2      221.40      181.10     31.68 o
   1   6   2      773.11      834.56     50.17 o
   2   6   2     2313.94     2471.51     17.12 o
   3   6   2     2376.84     2107.92    161.55 o
   4   6   2      788.21      786.90    136.30 o
   5   6   2      533.55      541.30     17.76 o
   6   6   2      142.56      146.75     16.79 o
   7   6   2      400.16      392.29     34.79 o
   8   6   2       29.54       34.04     10.17 o
   9   6   2      126.10       99.26      8.15 o
   1   7   2      347.00      346.13     31.12 o
   2   7   2     1357.10     1468.48     49.82 o
   3   7   2      459.19      523.89      7.15 o
   4   7   2        0.26        6.75      4.64 o
   5   7   2      792.83      826.57    156.85 o
   6   7   2      191.62      205.28     15.83 o
   7   7   2     1035.90     1216.79     52.13 o
   8   7   2      123.86      102.66     17.02 o
   0   8   2       17.78       30.12      6.10 o
   1   8   2      192.08      199.07     13.64 o
   2   8   2      599.22      629.87     20.75 o
   3   8   2     4004.53     4123.89    109.28 o
   4   8   2        1.26        4.71      1.67 o
   5   8   2      199.81      207.48     60.20 o
   6   8   2        5.17       14.38     10.55 o
   7   8   2       40.79       42.07     13.02 o
   8   8   2       28.56       20.86     13.11 o
   1   9   2      342.36      437.54     46.00 o
   2   9   2       37.81       55.00      3.43 o
   3   9   2      201.15      249.64     13.50 o
   4   9   2       20.69       46.86      8.34 o
   5   9   2     1510.19     1489.99     39.69 o
   6   9   2        0.72       12.46      8.63 o
   7   9   2        4.65       20.14     11.99 o
   8   9   2       31.66       44.11     11.03 o
   0  10   2      101.96       92.75      9.59 o
   1  10   2       10.10       25.53      5.04 o
   2  10   2       95.57       97.91      9.09 o
   3  10   2       20.68       18.68      3.29 o
   4  10   2      461.90      510.01     29.64 o
   5  10   2       66.96       62.82     29.34 o
   6  10   2       13.68       18.99      8.74 o
   7  10   2        4.03        5.75     18.70 o
   8  10   2       15.31       37.87     11.99 o
   1  11   2     1151.49     1187.99     43.88 o
   2  11   2        2.71       12.00      7.91 o
   3  11   2      338.18      364.61     52.20 o
   4  11   2      419.69      425.01      9.28 o
   5  11   2      598.48      603.52     14.20 o
   6  11   2        6.72       32.21     12.37 o
   7  11   2       99.58      127.55     24.93 o
   0  12   2      458.59      463.90     11.47 o
   1  12   2        7.36       11.68      6.01 o
   2  12   2      340.87      320.98     12.04 o
   3  12   2     2275.23     2336.92     90.92 o
   4  12   2       87.61      101.19     10.36 o
   5  12   2      121.45       92.82      4.01 o
   6  12   2        7.12       33.88     26.37 o
   1  13   2      115.66      151.73      8.09 o
   2  13   2      154.78      155.92     13.57 o
   3  13   2       92.82       63.70      8.54 o
   4  13   2       67.43       74.04      4.18 o
   5  13   2      114.87      120.73      7.68 o
   6  13   2        6.75        2.40      0.96 o
   7  13   2        5.14        9.11     15.82 o
   0  14   2      508.14      499.14     22.08 o
   1  14   2        9.07        7.10     11.05 o
   3  14   2      136.63      139.91      7.32 o
   4  14   2        3.20       17.26      9.11 o
   5  14   2        2.30        5.75      8.63 o
   6  14   2      114.71       95.08     31.23 o
   1  15   2      521.65      513.79     68.58 o
   2  15   2       31.98       45.69     14.64 o
   3  15   2       13.12       59.93     24.93 o
   4  15   2        1.36       15.55      8.69 o
   5  15   2        5.19        9.97      6.82 o
   6  15   2        1.39        7.85      7.96 o
   0  16   2       27.88       47.94     18.22 o
   1  16   2      140.91      140.53     11.77 o
   2  16   2       23.13       44.65     12.76 o
   3  16   2      143.80      148.63     10.29 o
   4  16   2        0.00       32.49      9.70 o
   5  16   2        8.03       10.55      8.63 o
   1  17   2        1.12       11.02     14.40 o
   2  17   2       50.37       37.44      8.14 o
   3  17   2      134.36      127.45      8.90 o
   4  17   2        0.90       23.47      9.30 o
   1  18   2       10.14       16.87     11.63 o
   2  18   2        0.08       26.92     12.58 o
   3  18   2      169.85      175.01     26.91 o
   1  19   2       39.03       32.63     28.53 o
   1   1   3    16354.45    17409.70    985.79 o
   2   1   3     2666.04     2998.53    171.05 o
   3   1   3     1634.25     1704.78    249.56 o
   4   1   3      884.35     1034.33    173.27 o
   5   1   3      708.27      583.29     74.54 o
   6   1   3      187.78      165.46     19.24 o
   7   1   3      899.35      877.53    111.01 o
   8   1   3        9.72       13.90      5.80 o
   9   1   3      147.18      169.28      5.27 o
   0   2   3    15844.64    16748.75    264.81 o
   1   2   3     1580.87     1544.75     43.52 o
   2   2   3     4740.02     4541.98    301.00 o
   3   2   3     9198.28     8808.94    869.79 o
   4   2   3      107.62       96.42      8.85 o
   5   2   3       51.98       51.39     19.03 o
   6   2   3        8.25       15.82      6.71 o
   7   2   3       18.62       35.97     11.51 o
   8   2   3      375.24      393.96     40.54 o
   9   2   3      402.08      229.47     50.85 o
   1   3   3     4419.93     4062.37     80.94 o
   2   3   3     2685.23     2589.84     86.84 o
   3   3   3      370.46      391.24     62.41 o
   4   3   3        9.74       33.49      6.71 o
   5   3   3      765.15     1039.12    132.61 o
   6   3   3      302.43      304.66     16.98 o
   7   3   3        9.44       21.09     10.55 o
   8   3   3       10.73       21.23      4.79 o
   9   3   3       67.12       81.65     11.75 o
   0   4   3     2467.66     2488.71     61.96 o
   1   4   3    11483.04    11048.91    115.84 o
   2   4   3      856.99      888.56     26.46 o
   3   4   3      243.84      308.33      3.46 o
   4   4   3       47.71       76.22     24.45 o
   5   4   3       23.61       32.12      7.19 o
   6   4   3      199.42      220.27     10.55 o
   7   4   3      407.02      437.28     33.59 o
   8   4   3        1.36       12.68      6.68 o
   9   4   3       36.03       32.04      9.42 o
   1   5   3     5569.11     5893.86    432.90 o
   2   5   3      697.70      820.02     77.75 o
   3   5   3      294.27      258.61     36.21 o
   4   5   3     2659.53     3017.64     31.03 o
   5   5   3     3157.28     3382.23     65.28 o
   6   5   3      236.47      226.22      5.75 o
   7   5   3      492.26      545.98    151.41 o
   8   5   3      291.21      285.04      8.70 o
   9   5   3        7.20       25.41      9.49 o
   0   6   3     4338.90     4395.19     27.91 o
   1   6   3      662.30      613.29     26.07 o
   2   6   3        0.87       30.08     22.91 o
   3   6   3     1939.05     1845.96     65.78 o
   4   6   3       41.16       28.72      5.20 o
   5   6   3      315.56      343.09     12.72 o
   6   6   3        1.74        3.36     12.46 o
   8   6   3      268.23      283.02    134.06 o
   9   6   3       90.03       81.42     13.56 o
   1   7   3      252.19      278.97      7.34 o
   2   7   3     1102.81     1070.28     53.78 o
   3   7   3       13.23       28.05      6.02 o
   4   7   3       45.30       45.91      9.20 o
   5   7   3        0.17        9.59     12.94 o
   6   7   3      302.85      255.84    116.34 o
   8   7   3      118.49      130.48     12.71 o
   0   8   3      560.13      713.77     14.65 o
   1   8   3     2432.69     2411.19     65.21 o
   2   8   3      583.82      622.61     20.86 o
   3   8   3     1703.00     1605.11     49.65 o
   4   8   3       44.08       62.95      5.50 o
   5   8   3       18.90       57.61     19.65 o
   6   8   3      216.46      235.24      9.56 o
   7   8   3       38.28       34.46      8.25 o
   8   8   3        5.50       11.10      9.21 o
   1   9   3     6374.81     6445.27     73.27 o
   2   9   3       96.59      101.18      4.70 o
   3   9   3      362.51      433.49     29.06 o
   4   9   3      228.07      216.00     10.49 o
   5   9   3     1533.57     1482.99    142.19 o
   6   9   3       38.04       44.41      6.45 o
   7   9   3      124.76      134.09     18.70 o
   8   9   3      126.82       98.24     20.38 o
   0  10   3      213.94      272.90     45.81 o
   1  10   3       28.37       30.21      3.34 o
   2  10   3     1123.37     1233.87     50.17 o
   3  10   3        0.43       12.57      3.64 o
   4  10   3       18.12       20.50     13.02 o
   5  10   3      494.37      537.68     15.35 o
   6  10   3        0.29       14.86     10.55 o
   7  10   3      145.61      123.73     28.29 o
   1  11   3      314.01      373.82     17.85 o
   2  11   3        9.18       20.99      8.19 o
   3  11   3        0.01        9.11      5.75 o
   4  11   3        5.39       19.47      8.74 o
   5  11   3      122.94      123.47     10.59 o
   6  11   3       32.25       18.17     13.48 o
   0  12   3      526.78      535.12     73.93 o
   1  12   3        0.06       11.03     11.51 o
   2  12   3       56.63       55.90      6.72 o
   3  12   3      449.78      482.36     20.31 o
   4  12   3       29.78       30.97      9.00 o
   5  12   3      261.20      296.31     23.15 o
   6  12   3        0.58       28.44     19.18 o
   1  13   3      239.55      250.57     12.67 o
   2  13   3       47.15       41.87      5.56 o
   3  13   3        8.91       12.29      6.96 o
   4  13   3       27.32       20.96      5.05 o
   5  13   3        6.21       15.84      7.79 o
   6  13   3       39.52       15.69     24.94 o
   7  13   3      179.36      152.16     40.52 o
   0  14   3      173.38      198.49     10.69 o
   1  14   3      705.98      691.24     61.52 o
   2  14   3      186.90      184.85      8.66 o
   3  14   3      155.45      147.29     12.79 o
   4  14   3      212.41      188.01     13.22 o
   5  14   3       25.49       22.41     10.03 o
   6  14   3       28.58       18.27      6.65 o
   1  15   3       73.77       66.34     15.98 o
   2  15   3        0.18       10.88     11.73 o
   3  15   3       47.90       54.14      6.20 o
   4  15   3        9.65       18.90      5.53 o
   5  15   3       13.86       18.54     10.07 o
   6  15   3        2.12        4.79      4.79 o
   0  16   3       13.20       11.99     17.74 o
   2  16   3      330.34      315.40     13.46 o
   3  16   3      180.96      166.64     19.35 o
   4  16   3        4.53       15.39      7.30 o
   5  16   3      137.97      151.77     11.81 o
   1  17   3      155.72      140.16      9.96 o
   2  17   3       82.01      111.49     18.03 o
   3  17   3       24.61       51.78     20.00 o
   4  17   3        0.96       14.86     17.26 o
   1  18   3        0.69       19.76     16.08 o
   2  18   3       28.36       26.29     12.83 o
   3  18   3       16.62       26.44     12.35 o
   1  19   3       68.97       70.29     12.36 o
   0   0   4     7919.52     7711.54    128.96 o
   1   0   4    30615.04    26166.77   5312.43 o
   2   0   4     1134.53      951.86     99.28 o
   3   0   4     3453.34     3455.36     16.33 o
   4   0   4     3575.79     3802.84     82.33 o
   5   0   4     2961.73     3812.88    532.30 o
   6   0   4     1302.66     1163.73     87.78 o
   7   0   4        0.41        5.13      2.75 o
   8   0   4        9.29       17.10      4.08 o
   1   1   4      852.67      820.47     49.28 o
   2   1   4     2962.17     2903.31     53.20 o
   3   1   4      119.79      131.99      5.82 o
   4   1   4     2452.19     2786.15     66.47 o
   5   1   4        9.34       10.84      3.27 o
   6   1   4       44.33       53.34      6.68 o
   7   1   4      327.00      325.66     69.25 o
   8   1   4       20.36       12.14      5.25 o
   9   1   4       94.22       67.34     28.29 o
   0   2   4        1.03       11.36      7.91 o
   1   2   4     3630.58     3402.78    116.68 o
   2   2   4      126.37      103.28      4.47 o
   3   2   4       65.37       90.24      9.34 o
   4   2   4      244.53      272.88     21.77 o
   5   2   4      135.38      141.22     15.16 o
   6   2   4        0.09        0.48      8.15 o
   7   2   4      145.11      156.35     18.94 o
   8   2   4       17.96       19.81      7.89 o
   9   2   4      137.74      120.59      6.44 o
   1   3   4       52.00       34.05      1.84 o
   2   3   4     2914.52     2525.81    111.53 o
   3   3   4      284.56      348.62     37.55 o
   4   3   4     1909.07     1561.90    339.95 o
   5   3   4      156.61      163.89      4.76 o
   6   3   4       12.02       14.20      7.02 o
   7   3   4       41.34       47.95      8.63 o
   8   3   4       96.16       83.48     17.35 o
   9   3   4        6.62        4.79      8.63 o
   0   4   4    15054.08    15716.30    227.94 o
   1   4   4     1383.37     1382.79     87.18 o
   2   4   4       16.45       48.89     10.10 o
   3   4   4       16.86       14.35      5.81 o
   4   4   4        6.04        4.95     10.70 o
   5   4   4      766.21      841.08     24.26 o
   6   4   4     1210.08     1200.05     97.13 o
   7   4   4      494.25      544.12     12.04 o
   8   4   4      147.18      162.66     74.09 o
   9   4   4        7.96       34.04     13.90 o
   1   5   4       64.24       70.24     28.65 o
   2   5   4     2598.60     3002.73    250.92 o
   3   5   4        2.37       35.48     16.95 o
   4   5   4       56.96       24.00     22.69 o
   5   5   4      448.40      626.18    196.80 o
   6   5   4      418.65      469.65    130.77 o
   7   5   4       16.15       31.64     18.70 o
   8   5   4      352.29      361.60     19.67 o
   9   5   4        5.94        3.05      9.21 o
   0   6   4     6481.55     6723.99    870.71 o
   1   6   4      745.71      815.22     43.47 o
   2   6   4      639.06      793.51     27.52 o
   3   6   4      470.38      576.63     63.91 o
   4   6   4      323.34      354.58     12.52 o
   5   6   4       30.85       43.32      7.96 o
   6   6   4       77.88       76.44      6.65 o
   7   6   4       47.01       69.37      7.19 o
   8   6   4      163.84      172.62     29.49 o
   9   6   4       31.91       31.80     11.16 o
   1   7   4     1797.41     1870.45     40.57 o
   2   7   4     5039.36     5209.39     45.47 o
   3   7   4      651.81      700.29     36.87 o
   4   7   4     2652.52     2616.60     54.94 o
   5   7   4      684.75      642.26     75.04 o
   6   7   4        0.26       11.03      7.19 o
   7   7   4      516.77      558.61     22.56 o
   8   7   4       92.15      100.69     19.66 o
   0   8   4     3317.31     3002.65    142.22 o
   1   8   4      160.05      200.59     23.96 o
   2   8   4      223.87      273.90     30.46 o
   3   8   4      605.60      619.09      8.32 o
   4   8   4       16.12       13.26      7.98 o
   5   8   4      104.44       97.49      9.30 o
   6   8   4      111.17      100.14     29.49 o
   8   8   4      221.46      223.31     14.52 o
   1   9   4      697.04      860.88     44.53 o
   2   9   4      893.77      882.16     13.05 o
   3   9   4      363.68      353.30     22.81 o
   4   9   4      125.30      107.14      8.39 o
   5   9   4        1.81        3.06      3.21 o
   6   9   4       30.27       25.79     10.79 o
   7   9   4       79.63       49.38     13.81 o
   8   9   4      118.53      110.77     19.18 o
   0  10   4     3239.65     3035.17     97.08 o
   1  10   4        0.38       10.25      7.45 o
   2  10   4      449.73      457.72      6.99 o
   3  10   4       19.71       24.76      7.42 o
   4  10   4      266.64      245.61     18.42 o
   5  10   4       61.35      179.09    107.06 o
   6  10   4      193.84      227.40     15.43 o
   1  11   4     1374.57     1345.17     16.81 o
   2  11   4      209.53      236.26      7.56 o
   3  11   4      446.95      477.57      8.86 o
   4  11   4      429.38      426.73     47.24 o
   5  11   4      206.23      179.55     10.18 o
   6  11   4        0.46       24.93     13.90 o
   7  11   4       26.08       51.78     21.10 o
   0  12   4      116.98      152.69     15.59 o
   1  12   4      176.83      186.00     10.07 o
   2  12   4      187.71      207.31     18.45 o
   3  12   4      501.19      485.50     36.09 o
   4  12   4      644.40      631.18     73.63 o
   5  12   4       12.86       14.54      2.93 o
   6  12   4       59.02       64.69     12.49 o
   7  12   4       41.30       24.69     16.27 o
   1  13   4       44.19       47.50     17.64 o
   2  13   4        2.44       13.90      9.11 o
   3  13   4       82.59       92.54      4.32 o
   4  13   4       55.63       71.86      5.10 o
   5  13   4        5.47       23.76     21.33 o
   6  13   4        5.15       13.73     14.17 o
   0  14   4     1108.04     1148.59     33.70 o
   1  14   4       32.60       63.38     12.79 o
   2  14   4       61.57       56.29     21.11 o
   3  14   4       95.40       87.84      6.16 o
   4  14   4      184.43      207.38      8.79 o
   5  14   4        3.67        5.27      7.67 o
   6  14   4        7.26       16.54     32.60 o
   1  15   4       71.01       84.82     10.30 o
   2  15   4      134.90      127.95     13.64 o
   3  15   4      219.59      212.43      9.95 o
   4  15   4       90.74       67.65     17.73 o
   5  15   4      135.02      107.89     14.39 o
   6  15   4        0.04        8.63     11.51 o
   0  16   4       99.25      152.74     16.78 o
   1  16   4       49.68       27.07      9.29 o
   2  16   4       41.08      160.82     95.17 o
   3  16   4      477.49      470.93     12.93 o
   4  16   4       98.33       77.12      6.80 o
   5  16   4       18.34       42.83     26.37 o
   1  17   4       23.99       48.72     16.91 o
   2  17   4       18.61       36.92     11.99 o
   3  17   4        0.14       12.36     10.37 o
   4  17   4       71.37       90.76     11.56 o
   0  18   4       69.51      126.57     16.42 o
   2  18   4       46.28       78.88     12.31 o
   3  18   4        0.31       16.76      8.23 o
   1  19   4       25.09       27.81     22.05 o
   1   1   5    61963.84    55918.79   3217.51 o
   2   1   5     7360.76     6785.76    132.80 o
   3   1   5     2898.70     3181.05    211.64 o
   4   1   5     2576.61     2646.17    115.92 o
   5   1   5     1010.13     1139.01     39.60 o
   6   1   5      215.08      220.57      5.77 o
   7   1   5      284.00      267.05     36.45 o
   8   1   5       11.83       13.50      3.90 o
   9   1   5       22.53       29.72      4.31 o
   0   2   5      219.94      158.84      3.13 o
   1   2   5   178756.11   170714.02   7340.90 o
   2   2   5    50073.32    55876.48   5785.55 o
   3   2   5     2284.11     2366.56     59.37 o
   4   2   5     1391.58     1400.34     60.71 o
   5   2   5     2352.32     2373.59    180.88 o
   6   2   5     1296.41     1270.24      9.93 o
   7   2   5       31.11       40.55     13.90 o
   8   2   5       12.70       25.41      9.11 o
   9   2   5       40.46       22.27      9.59 o
   1   3   5     8167.13     7494.63    206.23 o
   2   3   5    27836.74    32846.68   2355.45 o
   3   3   5      438.44      460.76     26.97 o
   4   3   5     1811.68     1628.83    264.59 o
   5   3   5      994.37     1009.46    186.94 o
   6   3   5      126.49      132.80      9.59 o
   7   3   5      657.62      715.62    187.24 o
   8   3   5      302.97      295.49     27.34 o
   9   3   5       36.18       35.48     11.51 o
   0   4   5     4880.81     5058.28    979.43 o
   1   4   5      113.66      103.01      4.09 o
   2   4   5     1199.02     1163.91     40.71 o
   3   4   5        1.35        3.55      2.67 o
   4   4   5        7.48        5.35      2.42 o
   5   4   5       31.44       62.39     17.02 o
   6   4   5       29.70       30.92      8.39 o
   7   4   5        8.60       17.26     10.55 o
   8   4   5       14.78       19.07      6.02 o
   9   4   5        8.48       15.86      6.10 o
   1   5   5       23.64       32.54      3.52 o
   2   5   5     3522.49     3331.36    127.78 o
   3   5   5     3571.13     3902.70    210.58 o
   4   5   5      468.05      338.51     55.58 o
   5   5   5      536.45      565.76     13.20 o
   6   5   5      105.41      138.33     33.57 o
   7   5   5       57.35       44.60     10.34 o
   8   5   5       54.37       70.00     13.90 o
   9   5   5        1.04       18.22     13.90 o
   0   6   5     3327.31     3356.67    203.81 o
   1   6   5      184.03      261.58      7.83 o
   2   6   5     5746.19     5910.73    548.38 o
   3   6   5      939.87      889.74     34.50 o
   4   6   5      532.94      541.27     10.33 o
   5   6   5      188.99      194.98      7.37 o
   6   6   5      405.60      506.74     27.83 o
   7   6   5       23.74       10.73      6.75 o
   8   6   5       58.25       74.71      9.21 o
   9   6   5       33.54       12.47      7.67 o
   1   7   5      185.87      156.62     20.43 o
   2   7   5      692.66      683.43     23.03 o
   3   7   5       44.59       30.03      7.49 o
   4   7   5        3.99        2.17      2.53 o
   5   7   5      344.37      218.85    122.60 o
   6   7   5        0.05        8.63     10.55 o
   7   7   5       28.96       57.39     18.94 o
   8   7   5      119.31      108.08      9.83 o
   0   8   5     5677.99     5906.58    172.78 o
   1   8   5        7.32        6.82      4.36 o
   2   8   5        1.87       11.27      6.17 o
   3   8   5      268.99      289.33     82.76 o
   4   8   5      231.13      278.71     21.26 o
   5   8   5      384.99      411.85     70.02 o
   6   8   5       17.50        6.71     16.78 o
   7   8   5       71.31       97.42      7.82 o
   8   8   5      165.43      180.31     14.87 o
   1   9   5      137.79      163.63      9.90 o
   2   9   5      996.46      994.88     67.10 o
   3   9   5      398.72      424.73     14.83 o
   4   9   5      423.85      427.69     24.31 o
   5   9   5      166.23      102.65     28.59 o
   6   9   5      145.06      168.21     15.59 o
   7   9   5       46.13       37.08     10.46 o
   8   9   5       28.41       23.01     10.36 o
   0  10   5     1365.21     1365.13     36.35 o
   1  10   5      115.71      120.20      7.46 o
   2  10   5        0.92       11.45      6.46 o
   3  10   5      329.02      315.04     13.09 o
   4  10   5       17.03       36.13     17.78 o
   5  10   5       15.65       11.24      2.53 o
   6  10   5       86.30      118.62     12.19 o
   8  10   5       50.16       44.11     18.22 o
   1  11   5       67.73       78.56      6.78 o
   2  11   5      900.13      903.12     28.05 o
   3  11   5        6.56        5.65      9.33 o
   4  11   5      453.34      432.23     40.09 o
   5  11   5       59.76       65.91      5.61 o
   6  11   5      116.41      121.37     12.23 o
   7  11   5        1.65       51.78     21.09 o
   0  12   5      136.99      143.14     12.71 o
   1  12   5      176.48      186.74      5.19 o
   2  12   5      136.72      136.06      6.79 o
   3  12   5      528.32      525.70     13.93 o
   4  12   5      206.66      211.56     15.84 o
   5  12   5        1.50        4.11      5.99 o
   6  12   5       56.59       35.76     13.58 o
   1  13   5      840.38      923.57     35.08 o
   2  13   5        1.15       15.18     18.46 o
   3  13   5       59.20       65.15      5.21 o
   4  13   5      695.89      777.61     21.50 o
   5  13   5        0.38        4.79      5.27 o
   6  13   5       19.73       22.71      3.93 o
   0  14   5        7.22       24.10     11.75 o
   1  14   5      130.00       95.92     12.17 o
   2  14   5        0.55       31.99     29.24 o
   3  14   5      102.74       94.89      7.23 o
   4  14   5        0.68        8.21      9.13 o
   5  14   5        0.05       11.63      7.95 o
   6  14   5       89.48       62.59      8.76 o
   1  15   5      591.40      552.22     25.84 o
   2  15   5      114.97      127.85     10.16 o
   3  15   5       39.78       30.23      8.13 o
   4  15   5       75.44       87.69      9.12 o
   5  15   5      137.78      118.69     18.82 o
   0  16   5     1335.49     1251.60     85.81 o
   1  16   5      200.24      207.98      9.55 o
   2  16   5       16.16       21.98      8.63 o
   3  16   5      163.31      151.74      8.20 o
   4  16   5      149.74      158.33     11.27 o
   5  16   5       45.73       67.70      6.90 o
   1  17   5        0.82        9.59     19.18 o
   2  17   5      167.12      182.19     12.10 o
   3  17   5        0.06       25.41     25.41 o
   4  17   5       31.67       50.28     17.91 o
   0  18   5        2.37       28.32     13.90 o
   1  18   5        1.36       33.07     18.94 o
   2  18   5       56.86       54.55     11.81 o
   3  18   5       10.15       17.76     13.90 o
   1  19   5       28.67       44.11     22.05 o
   0   0   6     4107.47     3648.06     42.52 o
   1   0   6    36189.79    38050.09   3291.41 o
   2   0   6     1307.81     1243.41     57.75 o
   3   0   6     1559.05     1535.23     29.69 o
   4   0   6      715.31      815.00     72.10 o
   5   0   6      830.25      801.44     25.71 o
   6   0   6     1205.54     1203.16     34.52 o
   7   0   6      109.08      176.12     41.72 o
   8   0   6      185.53      172.46     66.18 o
   1   1   6      907.71      705.48     93.57 o
   2   1   6     8234.22     7793.59    310.56 o
   3   1   6       87.11       80.32      8.93 o
   4   1   6      650.61      599.22     15.40 o
   5   1   6      608.58      603.63     20.45 o
   6   1   6        2.45        4.55      2.71 o
   7   1   6      215.10      173.76     25.58 o
   8   1   6       12.89        8.82      3.36 o
   9   1   6      106.12       61.87     41.24 o
   0   2   6    33310.66    36841.82   1409.42 o
   1   2   6       76.49       52.61     13.50 o
   2   2   6       87.79       86.08      8.19 o
   3   2   6     1386.88     1310.60     43.23 o
   4   2   6     1567.07     1742.26    117.10 o
   5   2   6       46.83       40.93      3.46 o
   6   2   6       37.62       47.64      4.64 o
   7   2   6      265.95      237.14     80.46 o
   8   2   6       18.37       14.17      6.23 o
   1   3   6      852.28      927.28     16.10 o
   2   3   6      297.88      285.42     15.91 o
   3   3   6     3742.13     3722.56    279.11 o
   4   3   6      585.98      592.60     49.90 o
   5   3   6     3368.41     2275.44    765.31 o
   6   3   6      203.11       84.21    130.95 o
   7   3   6      522.17      577.89    112.79 o
   8   3   6       13.02       16.14      6.94 o
   9   3   6       20.31       28.51      8.39 o
   0   4   6     1852.23     1876.91    128.03 o
   1   4   6      242.07      245.34     12.96 o
   2   4   6       37.14       20.82      2.73 o
   3   4   6     1396.89     1240.05     18.15 o
   4   4   6      158.54      184.96     15.80 o
   5   4   6      484.86      484.58    139.46 o
   6   4   6      131.13      150.47     19.42 o
   7   4   6        1.72       19.66     11.03 o
   8   4   6       84.54       84.22     11.51 o
   9   4   6       74.15       29.50     12.63 o
   1   5   6      948.71      926.29     18.97 o
   2   5   6     1350.36     1417.58     65.71 o
   3   5   6     1568.83     1871.49    181.42 o
   4   5   6      120.97      114.85     13.22 o
   5   5   6      848.55      846.10    293.43 o
   6   5   6      222.32      235.79     24.46 o
   7   5   6       42.92       45.01     13.90 o
   8   5   6      100.53       67.53      9.21 o
   9   5   6        0.00        7.58     10.24 o
   0   6   6     1051.10     1016.35     33.48 o
   1   6   6     2506.84     2492.58     35.89 o
   2   6   6     1485.70     1490.63    177.29 o
   4   6   6       57.40       63.45      4.22 o
   5   6   6        3.23        2.47      4.28 o
   6   6   6      302.32      244.41     68.84 o
   7   6   6        1.19       23.84     10.55 o
   8   6   6       11.39       13.96      7.95 o
   1   7   6      857.13      743.19     16.32 o
   2   7   6       36.69       64.27      7.33 o
   3   7   6      261.20      303.33     11.01 o
   4   7   6       15.78       16.77      3.76 o
   5   7   6      306.89      321.32      4.29 o
   6   7   6      174.35      161.65     18.22 o
   7   7   6       40.26       50.82      9.15 o
   8   7   6       20.93       14.04      7.03 o
   0   8   6     6688.54     7677.10    997.80 o
   1   8   6       53.28       97.41      6.71 o
   2   8   6     1220.20     1276.76     34.88 o
   3   8   6     1505.62     1566.28    188.30 o
   4   8   6      164.39      159.08     15.58 o
   5   8   6        4.20        7.25      3.81 o
   7   8   6        0.25       21.09     12.46 o
   1   9   6       58.77       98.82     16.14 o
   2   9   6      142.15      137.44      4.86 o
   3   9   6        6.30       11.75      9.11 o
   4   9   6      748.25      749.28     49.65 o
   5   9   6      746.61      692.28     71.05 o
   6   9   6       91.62       78.72     20.38 o
   7   9   6       20.32       36.44     18.22 o
   8   9   6       20.23       27.41     10.79 o
   0  10   6      216.23      198.63     28.30 o
   1  10   6        0.83       27.81     12.46 o
   2  10   6       47.65       60.77     13.43 o
   3  10   6       34.99       29.67      7.47 o
   4  10   6      362.03      395.87     20.71 o
   5  10   6      489.77      541.88     38.53 o
   6  10   6        8.47       12.46     18.22 o
   7  10   6       52.86       42.90     24.93 o
   8  10   6      175.85      144.32     39.32 o
   1  11   6      705.24      730.54      6.84 o
   2  11   6     1211.19     1180.39     19.56 o
   3  11   6      727.28      759.71     28.01 o
   4  11   6       85.20       95.88      7.77 o
   5  11   6       23.95       22.85      6.00 o
   6  11   6       12.59       41.23     12.47 o
   7  11   6      351.84      366.85     22.55 o
   0  12   6       75.57       63.29      6.28 o
   1  12   6      120.42      100.55     13.66 o
   2  12   6       11.64       25.66      4.79 o
   3  12   6      366.93      397.98     19.81 o
   4  12   6      394.37      350.06     28.19 o
   5  12   6       69.24       61.81     12.25 o
   6  12   6        0.08        4.77     18.22 o
   7  12   6       95.16       86.14     15.92 o
   1  13   6      128.36      148.55      9.00 o
   2  13   6      908.23      914.33     45.25 o
   3  13   6      153.18      157.41     10.08 o
   4  13   6       98.32       86.81      8.44 o
   5  13   6        4.45       10.23     12.23 o
   6  13   6        4.52        8.22      2.36 o
   0  14   6      137.19      148.83     14.87 o
   1  14   6      166.56      215.19     33.78 o
   2  14   6       41.53       37.83     11.22 o
   3  14   6      444.17      469.10     28.12 o
   4  14   6        4.51       15.03      6.51 o
   5  14   6      279.12      314.89     44.03 o
   6  14   6      144.62      155.75     24.54 o
   1  15   6       26.70       36.71      9.98 o
   2  15   6      370.29      395.97     26.72 o
   3  15   6      245.93      243.68     15.03 o
   4  15   6        2.80       68.08     23.97 o
   5  15   6        0.54       28.29     24.45 o
   0  16   6       44.26       40.37     13.19 o
   1  16   6        4.06       48.53     16.92 o
   2  16   6        0.05        8.78      6.21 o
   3  16   6        5.19        7.19      9.59 o
   4  16   6        3.81        8.97      7.33 o
   5  16   6        4.77       16.89      4.02 o
   1  17   6       26.17       35.53     14.72 o
   2  17   6       42.40       50.94     10.15 o
   3  17   6        4.47       20.14     24.93 o
   4  17   6        3.64        2.40     13.90 o
   1  18   6       54.07       42.69      9.49 o
   2  18   6        2.57       14.58     14.60 o
   3  18   6      145.63      105.49      8.40 o
   1  19   6       19.19       24.93     23.01 o
   1   1   7      385.53      312.93      8.12 o
   2   1   7     4369.48     3985.26     72.12 o
   3   1   7     3704.45     4251.14    145.59 o
   4   1   7       37.87       21.75      4.22 o
   5   1   7        0.09        6.71      3.84 o
   6   1   7       80.99       95.97      3.63 o
   7   1   7       13.14       10.30      2.78 o
   8   1   7        0.47        1.25      1.37 o
   9   1   7       97.86       85.43     24.93 o
   0   2   7     1155.69     1106.01     46.20 o
   1   2   7      867.89      712.89     16.22 o
   2   2   7       39.93       39.31      6.89 o
   3   2   7      348.24      265.23      4.87 o
   4   2   7      419.29      440.87     27.83 o
   5   2   7      710.98      635.29     39.53 o
   6   2   7     1011.32      977.45     49.91 o
   7   2   7      214.03      183.30     42.60 o
   8   2   7        7.84        6.31      5.05 o
   9   2   7       47.11       39.70     24.93 o
   1   3   7     8930.96     9769.06    288.25 o
   2   3   7      432.96      495.79     16.77 o
   3   3   7        4.02        2.12      2.87 o
   4   3   7      719.74      703.62     12.49 o
   5   3   7       25.80       25.19      5.14 o
   6   3   7       35.31       44.11      2.45 o
   7   3   7      531.30      568.58     10.08 o
   8   3   7       16.17       17.26      6.71 o
   9   3   7        1.75       11.03      7.67 o
   0   4   7     6317.73     5948.57    246.54 o
   1   4   7       12.66        8.21      2.60 o
   2   4   7     3322.78     3390.91    134.35 o
   3   4   7     2088.41     2010.12     31.17 o
   4   4   7        8.85       15.82      1.73 o
   5   4   7     1177.89     1193.91     24.07 o
   6   4   7       13.86       30.30      8.29 o
   7   4   7       84.26      102.48      8.39 o
   8   4   7       26.53       26.24      6.23 o
   9   4   7      109.33      111.50      9.59 o
   1   5   7     9391.34     9394.82    403.08 o
   2   5   7       97.13      111.98     10.80 o
   3   5   7      630.07      637.35     37.59 o
   4   5   7      218.30      206.48     12.82 o
   5   5   7      860.72      577.55    203.53 o
   6   5   7       45.19       59.64      9.21 o
   7   5   7      232.57      257.26     22.78 o
   8   5   7      142.41      131.80     43.16 o
   9   5   7      132.33      127.94     28.29 o
   0   6   7     1927.22     1942.04      9.19 o
   1   6   7        0.10        8.61      5.51 o
   2   6   7      127.37      125.17      6.92 o
   3   6   7      495.02      719.11     22.11 o
   4   6   7      784.63      795.09     21.83 o
   5   6   7      320.45      166.93     89.77 o
   6   6   7      237.89      273.54     17.73 o
   7   6   7      146.59      178.08     12.83 o
   8   6   7       45.57       50.84     13.66 o
   1   7   7       12.77       15.55     13.42 o
   2   7   7       31.76       32.91      5.54 o
   3   7   7      144.74      149.72      8.58 o
   4   7   7        0.64       14.38      6.71 o
   5   7   7      173.57      125.16     24.16 o
   6   7   7      122.18      125.53     17.74 o
   7   7   7       36.36       26.97     10.44 o
   0   8   7      254.07      346.65     24.47 o
   1   8   7      400.11      527.35      9.22 o
   2   8   7       49.23       84.29      5.22 o
   3   8   7      187.88      198.15      8.18 o
   4   8   7      227.86      231.26     12.68 o
   5   8   7     1157.62     1192.09     34.49 o
   6   8   7      452.50      516.35     31.67 o
   7   8   7        6.28       11.99     13.42 o
   8   8   7       84.41       99.25     17.74 o
   1   9   7     4916.71     5293.99     90.45 o
   2   9   7      174.79      173.73      9.14 o
   3   9   7      110.51      108.38      5.53 o
   4   9   7      324.08      331.11     14.89 o
   5   9   7      743.22      690.56     33.76 o
   7   9   7      387.19      354.20     17.99 o
   8   9   7      108.74      130.59     13.43 o
   0  10   7      970.12      917.00     16.15 o
   1  10   7       12.94       17.35      5.29 o
   2  10   7      383.37      433.55     26.79 o
   3  10   7     1057.39     1208.10    157.03 o
   4  10   7      547.89      486.65     31.42 o
   5  10   7      749.55      727.23     25.03 o
   6  10   7      105.62      130.60     26.61 o
   7  10   7        0.01       39.79     20.14 o
   8  10   7        3.58       24.93     11.51 o
   1  11   7      223.61      204.03      5.49 o
   2  11   7      427.89      416.07     21.53 o
   3  11   7      260.37      289.59     16.89 o
   4  11   7      186.19      168.35      8.34 o
   5  11   7      112.93      121.83     20.35 o
   6  11   7      130.45       81.99     30.69 o
   7  11   7        0.00       14.97     10.15 o
   1  12   7      645.61      579.54    124.37 o
   2  12   7       11.29       15.17      5.52 o
   3  12   7      407.39      392.44     14.16 o
   4  12   7      244.64      243.49     16.25 o
   5  12   7       91.47       78.08     14.79 o
   6  12   7        5.21        3.31      6.23 o
   7  12   7        4.58       35.48     22.05 o
   1  13   7     1113.35     1097.79     15.28 o
   2  13   7       11.61       15.92      7.82 o
   3  13   7       86.52       75.97      7.61 o
   4  13   7      287.47      298.10     15.16 o
   5  13   7       15.07       15.05      5.11 o
   6  13   7       24.28       11.06      4.71 o
   0  14   7      178.50      146.79      8.30 o
   1  14   7      643.23      607.92     13.48 o
   2  14   7      334.78      329.62     14.74 o
   3  14   7      555.36      647.54     92.92 o
   4  14   7        4.82       18.76      8.71 o
   5  14   7        5.51       27.59     10.20 o
   6  14   7       21.00       18.99      3.55 o
   1  15   7       28.72       32.85      7.67 o
   2  15   7       46.45       38.03      6.60 o
   3  15   7       44.84       44.87      8.98 o
   4  15   7       21.63       28.40      7.34 o
   5  15   7        4.99        8.88      5.80 o
   0  16   7       68.99       74.41     13.19 o
   1  16   7        4.71       35.78      9.66 o
   2  16   7        1.07       18.41     10.54 o
   3  16   7      301.17      297.68     14.82 o
   4  16   7       14.54       17.80     18.76 o
   5  16   7        7.77       19.64      7.64 o
   1  17   7       76.01       93.19     21.63 o
   2  17   7       45.87       56.11     14.69 o
   3  17   7       18.30       12.74      9.29 o
   4  17   7        1.06       13.42      7.67 o
   1  18   7        4.49       23.01     22.05 o
   2  18   7        0.52       14.39     15.10 o
   3  18   7       11.11        8.63     11.51 o
   1  19   7        0.01       40.75     20.14 o
   0   0   8     7207.68     7344.43     72.96 o
   1   0   8    18444.61    16992.58    613.25 o
   2   0   8      731.63      587.85     15.40 o
   3   0   8       41.23       61.84      6.42 o
   4   0   8        4.56       12.41      4.31 o
   5   0   8      689.06      668.11     67.97 o
   6   0   8     1608.59     1371.35    436.08 o
   7   0   8     2681.34     2642.54     91.80 o
   8   0   8      111.24      138.58      4.13 o
   9   0   8       17.93       11.44      2.53 o
   1   1   8     9974.26     9375.89    854.34 o
   2   1   8      245.39      270.20      8.73 o
   3   1   8      128.22      139.92      4.22 o
   4   1   8     3593.13     3730.64     75.58 o
   5   1   8       86.38       72.80      5.33 o
   6   1   8       60.49       67.14      9.83 o
   7   1   8       13.08       17.30      3.96 o
   8   1   8       11.99        5.50      1.87 o
   9   1   8        4.57        1.44      3.84 o
   0   2   8    18368.54    18406.14   1398.23 o
   1   2   8     8544.49     8468.05    180.28 o
   2   2   8    18636.78    19603.18    246.00 o
   3   2   8      905.80      812.16     64.98 o
   4   2   8      192.00      176.16     34.18 o
   5   2   8       41.53       38.27      4.43 o
   6   2   8      153.53      156.20     11.49 o
   7   2   8      122.46      129.67     12.04 o
   8   2   8      144.88      138.49     18.46 o
   9   2   8       10.74        4.64      6.20 o
   1   3   8     6116.39     5909.26    356.34 o
   2   3   8      260.43      234.41     23.21 o
   3   3   8    11335.81    11503.87    456.00 o
   4   3   8      458.73      379.20      9.08 o
   5   3   8      247.81      184.83     20.05 o
   6   3   8        6.64        7.19      2.88 o
   7   3   8       63.33       63.41     13.13 o
   8   3   8       82.38       80.32     18.22 o
   9   3   8      200.94      184.97     11.99 o
   0   4   8    10828.50    10881.89   2045.03 o
   1   4   8       43.19       64.09      5.81 o
   2   4   8      534.23      394.38     13.11 o
   3   4   8      251.21      343.77     38.93 o
   4   4   8      699.49      744.13      7.63 o
   5   4   8      730.12      817.90    107.84 o
   6   4   8      270.62      287.62     61.00 o
   7   4   8      396.17      320.56    119.23 o
   8   4   8      171.65      192.92     10.11 o
   9   4   8       10.02       12.94     11.51 o
   1   5   8     1380.84     1487.46    126.75 o
   2   5   8      443.25      476.06      9.33 o
   3   5   8       19.22        7.62      3.31 o
   4   5   8      577.48      565.01     34.52 o
   5   5   8       43.81       51.40      7.42 o
   6   5   8        3.64       15.41      8.05 o
   7   5   8      141.64      194.56     41.00 o
   8   5   8       28.18       38.10      8.05 o
   0   6   8    16334.84    17605.06    515.30 o
   1   6   8     3562.67     3882.96    105.87 o
   2   6   8     1370.33     1474.11     27.20 o
   3   6   8      217.06      185.44      5.75 o
   4   6   8        2.72        7.87      3.80 o
   5   6   8      263.77      236.97     14.75 o
   6   6   8     1344.32     1372.98    364.26 o
   7   6   8       11.26       38.83     17.26 o
   8   6   8       42.36       33.56      5.99 o
   1   7   8     5614.69     5850.93     66.94 o
   2   7   8     4126.91     3928.59     93.52 o
   3   7   8      341.84      339.15     30.20 o
   4   7   8     1713.83     1661.08     16.40 o
   5   7   8     2088.04     2157.70    231.54 o
   6   7   8       55.97       70.00     13.90 o
   7   7   8        8.00       12.94      7.10 o
   8   7   8       29.52       35.12     13.66 o
   0   8   8     1150.73     1071.68     23.22 o
   1   8   8      116.70      136.81      6.92 o
   2   8   8     1042.52     1155.23     18.33 o
   3   8   8      188.44      137.37      6.11 o
   4   8   8        3.49       12.44      8.70 o
   5   8   8        2.74        8.47     12.46 o
   6   8   8      755.30      772.77     79.95 o
   7   8   8       89.52       99.48     10.68 o
   1   9   8       45.72       54.77      4.84 o
   2   9   8      197.71      222.88     16.41 o
   3   9   8       37.02       41.12      3.34 o
   4   9   8      880.64      939.94     43.30 o
   5   9   8      146.06      143.57      5.90 o
   6   9   8       52.94       57.96     11.81 o
   8   9   8        7.17       23.97     19.66 o
   0  10   8     4504.13     6046.40    731.51 o
   1  10   8        1.08       12.94      8.15 o
   2  10   8      218.21      219.91     12.05 o
   3  10   8      320.83      318.33     26.81 o
   4  10   8       48.81       44.86     11.07 o
   5  10   8      450.40      390.61     62.41 o
   6  10   8      141.61      159.82     14.87 o
   7  10   8       13.70       21.08     13.73 o
   1  11   8     1074.81     1114.57     28.04 o
   2  11   8      538.23      539.45     10.53 o
   3  11   8        1.27        6.65      6.22 o
   4  11   8     1344.25     1311.48     56.80 o
   5  11   8      973.14      897.45     16.98 o
   6  11   8        0.80        9.59      4.31 o
   7  11   8      103.31      103.51     14.86 o
   0  12   8      674.57      629.58     12.25 o
   1  12   8      125.83      142.40     12.59 o
   2  12   8        0.01        7.75      5.90 o
   3  12   8      763.54      709.69     60.83 o
   4  12   8       25.46       20.36      7.47 o
   5  12   8       14.75       29.69     28.58 o
   6  12   8      173.21      111.44     28.03 o
   7  12   8       58.93       37.59     17.26 o
   1  13   8        0.66       13.53     10.79 o
   2  13   8        1.54       11.15      8.10 o
   3  13   8        0.28       14.38     11.51 o
   4  13   8      124.52      125.05     14.61 o
   5  13   8       26.50       41.32     10.26 o
   6  13   8        0.07        6.68      5.98 o
   0  14   8      184.97      217.97     26.86 o
   1  14   8      593.88      551.78     14.62 o
   2  14   8       64.99       80.17     11.28 o
   3  14   8      281.73      295.29     20.43 o
   4  14   8        0.00       17.74     21.09 o
   5  14   8        4.17        3.38      3.48 o
   6  14   8       73.82       78.27      9.58 o
   1  15   8       22.02       29.86      7.75 o
   2  15   8      501.45      470.04     21.99 o
   3  15   8      146.71      113.64     29.91 o
   4  15   8      164.21      160.18      9.32 o
   5  15   8        2.77        8.37     10.80 o
   0  16   8      542.47      526.01     22.08 o
   1  16   8        2.60       17.44     13.17 o
   2  16   8        8.30       18.26      9.89 o
   3  16   8       12.17        8.15     15.82 o
   4  16   8        0.01       16.70      8.46 o
   5  16   8       32.34       34.42      7.80 o
   1  17   8        1.12        6.71     19.66 o
   2  17   8        1.34       20.32     11.56 o
   3  17   8        9.64       44.56     12.70 o
   4  17   8        0.26       41.23     23.97 o
   2  18   8       63.71       51.12     16.30 o
   3  18   8        0.71        9.13     15.32 o
   1  19   8        5.52       22.19     12.80 o
   1   1   9      915.98      875.46     37.10 o
   2   1   9      604.61      510.07     25.13 o
   3   1   9      281.78      284.47     25.01 o
   4   1   9      917.84      779.79     16.38 o
   5   1   9     1199.51     1301.77     15.07 o
   6   1   9        7.84        8.86      1.70 o
   7   1   9      480.28      473.20     39.48 o
   8   1   9       36.83       14.86      2.75 o
   9   1   9       22.96       19.51      5.30 o
   0   2   9     8354.09     7732.54    191.36 o
   1   2   9     1071.75     1042.51     21.98 o
   2   2   9       15.65       20.77      3.99 o
   3   2   9       11.38        9.92      3.69 o
   4   2   9      483.14      521.57     10.01 o
   5   2   9        0.28        4.08      2.37 o
   6   2   9       92.78       81.44      2.92 o
   7   2   9        0.48        8.71      2.70 o
   8   2   9      131.31       80.39     52.15 o
   9   2   9       13.59       25.70      8.15 o
   1   3   9     9865.00     9982.82     71.62 o
   2   3   9     6300.50     5814.10    376.08 o
   3   3   9     2020.65     2287.11    166.74 o
   4   3   9     1392.69     1450.53    145.69 o
   5   3   9      106.43      105.59      6.44 o
   6   3   9      471.69      453.97     68.77 o
   7   3   9       47.11       45.28      4.81 o
   8   3   9       34.95       33.68     10.07 o
   9   3   9        0.86       23.49     10.07 o
   0   4   9     4197.35     4059.49     37.91 o
   1   4   9      347.82      360.89      4.57 o
   2   4   9      842.42      811.34     30.84 o
   3   4   9      143.08      172.62      9.02 o
   4   4   9        6.31        4.95      2.01 o
   5   4   9       80.02       40.60     13.40 o
   6   4   9      337.22      297.65     32.27 o
   7   4   9      234.36      270.90     13.52 o
   1   5   9     2537.69     2650.19    135.40 o
   2   5   9      460.45      398.11      8.67 o
   3   5   9      135.38      161.35     15.16 o
   4   5   9     1160.31     1154.72     24.62 o
   5   5   9      361.88      383.51     45.95 o
   6   5   9       84.12       75.18     30.77 o
   7   5   9        9.60       15.18      7.70 o
   8   5   9       48.88       55.44     11.39 o
   0   6   9       46.89       71.45      5.75 o
   1   6   9     2228.14     2435.42     84.69 o
   2   6   9      301.07      269.55     12.76 o
   3   6   9      140.95      185.43     10.33 o
   4   6   9       30.43       39.01      5.19 o
   5   6   9      163.79      162.51     14.24 o
   6   6   9     2291.60     2606.05     23.61 o
   7   6   9        0.30       18.16      8.25 o
   8   6   9       31.12       35.42      8.66 o
   1   7   9      284.95      294.48     11.79 o
   2   7   9       21.26       15.69      3.25 o
   3   7   9      323.33      296.65     42.90 o
   4   7   9        1.08        9.24      6.52 o
   5   7   9       24.25       20.11      6.44 o
   6   7   9      190.49      170.62     11.75 o
   7   7   9      119.54      128.63      8.75 o
   8   7   9       28.46       62.33     12.94 o
   0   8   9      812.32      775.51     13.46 o
   1   8   9     1369.02     1243.46     45.14 o
   2   8   9       16.90       11.88      5.96 o
   3   8   9       36.45       28.15      5.50 o
   4   8   9      261.61      210.99      5.37 o
   5   8   9      710.57      731.46     17.79 o
   6   8   9      224.32      230.58     18.71 o
   7   8   9        7.66       12.94     24.45 o
   8   8   9      352.13      351.37     13.80 o
   1   9   9       83.96       78.60      4.92 o
   2   9   9     2546.34     2558.53     80.79 o
   3   9   9       18.01       22.81      4.42 o
   4   9   9      342.45      348.15     11.14 o
   5   9   9       17.72       26.77      4.22 o
   6   9   9       23.25       21.10     11.03 o
   7   9   9      136.51      152.98     19.18 o
   8   9   9       43.95       31.21     12.97 o
   0  10   9      852.70      981.54     99.48 o
   1  10   9      146.59      161.83     12.48 o
   2  10   9      625.91      624.70     19.48 o
   3  10   9       49.55       48.05      5.83 o
   4  10   9       19.96       21.33      8.19 o
   5  10   9       72.04       76.56      7.27 o
   6  10   9       72.35       93.03      7.57 o
   7  10   9        2.69        8.63     11.99 o
   1  11   9        8.71       13.28      5.36 o
   2  11   9      727.16      745.09     12.16 o
   3  11   9      125.71      102.82      9.83 o
   4  11   9       20.24       28.35      8.10 o
   5  11   9      392.99      328.33    102.88 o
   6  11   9       40.25       29.06     11.27 o
   7  11   9        0.09       17.79     12.85 o
   0  12   9       15.78       27.81     11.03 o
   1  12   9     1848.75     1846.49     13.84 o
   2  12   9      455.42      466.96      8.70 o
   3  12   9        1.03       25.82     12.63 o
   4  12   9        1.12        4.79     19.66 o
   5  12   9        4.20       26.85     21.57 o
   6  12   9       48.64       46.40      7.55 o
   7  12   9       22.09       41.67      9.49 o
   1  13   9       63.21       76.07     11.60 o
   2  13   9     1629.80     1573.26     40.00 o
   3  13   9      555.94      564.99     23.50 o
   4  13   9       29.46       46.03      5.88 o
   5  13   9        1.73        6.31      4.36 o
   6  13   9       89.61       71.35      6.38 o
   0  14   9       11.96       13.42     11.03 o
   1  14   9      335.14      339.12      9.53 o
   2  14   9      591.16      541.86     28.48 o
   3  14   9       32.47       52.45     13.74 o
   4  14   9       19.26       19.67      4.60 o
   5  14   9       96.64       84.11     13.35 o
   6  14   9       14.51       37.81     22.56 o
   1  15   9        0.15       23.97     19.18 o
   2  15   9        0.01       13.59     11.25 o
   3  15   9       13.12       11.92     10.27 o
   4  15   9        0.81       26.88     14.92 o
   5  15   9       20.77       34.42      5.52 o
   0  16   9      174.32      241.11     25.90 o
   1  16   9       56.42       43.85     11.90 o
   2  16   9      257.58      251.64     36.93 o
   3  16   9        2.65       10.55     11.03 o
   4  16   9        0.44       11.57      6.95 o
   5  16   9        1.70       11.35      8.05 o
   1  17   9       92.61       79.66     10.00 o
   2  17   9      114.85       89.80      7.81 o
   3  17   9        0.38       32.08      9.91 o
   4  17   9      120.80      108.82     12.32 o
   0  18   9        0.17       11.03     22.53 o
   1  18   9       33.63       40.20     16.18 o
   2  18   9        0.50       22.36      9.84 o
   3  18   9       12.00       35.97     18.99 o
   0   0  10     7076.92     6487.64    125.24 o
   1   0  10     4594.12     4512.95     47.02 o
   2   0  10      159.76      217.86     24.95 o
   3   0  10    21224.97    22317.68   2722.21 o
   4   0  10      512.24      514.00     26.17 o
   5   0  10     1465.66     1482.21    348.52 o
   6   0  10       45.06       62.71      6.95 o
   7   0  10      209.41      214.60      4.95 o
   8   0  10       97.79       90.62     11.27 o
   9   0  10      231.85      157.31     10.55 o
   1   1  10    14336.93    12776.09    621.63 o
   2   1  10      264.19      266.94      3.88 o
   3   1  10       80.38       87.01      6.99 o
   4   1  10      461.11      623.32     12.47 o
   5   1  10      390.86      411.65     52.79 o
   6   1  10       35.31       28.73      2.77 o
   7   1  10       15.44       26.08      3.57 o
   8   1  10        9.40        9.21      2.28 o
   9   1  10        6.15        5.75      6.23 o
   0   2  10       34.43       40.53      3.89 o
   1   2  10     4328.13     4086.66     83.88 o
   2   2  10      127.82      119.94      4.50 o
   3   2  10      498.38      547.88     19.27 o
   4   2  10      241.83      277.94     26.73 o
   5   2  10      618.44      576.85     17.61 o
   6   2  10      146.93      139.56     11.42 o
   7   2  10       48.28       58.76      6.17 o
   8   2  10       26.12       23.93      5.43 o
   1   3  10    24848.59    25233.55    877.50 o
   2   3  10     2992.93     2977.42     55.43 o
   4   3  10      346.74      303.39      7.00 o
   5   3  10      226.31      210.06      4.09 o
   6   3  10       24.40       33.35      4.91 o
   7   3  10        1.98        4.79      3.84 o
   8   3  10        3.79       23.01     12.46 o
   9   3  10       70.49       67.68     28.53 o
   0   4  10      437.60      360.08     12.01 o
   1   4  10     1479.37     1491.03     34.07 o
   2   4  10      617.12      495.77     12.83 o
   3   4  10    15416.79    15742.91    301.50 o
   4   4  10      283.32      289.71     26.46 o
   5   4  10      357.33      314.08     43.50 o
   6   4  10      382.68      422.34     21.33 o
   7   4  10      200.12      204.99     28.54 o
   8   4  10       39.60       32.59     22.53 o
   9   4  10       18.94       30.86      7.95 o
   1   5  10     2034.15     1971.80     78.81 o
   2   5  10      673.39      752.34     27.33 o
   3   5  10      796.23      849.77     33.34 o
   4   5  10      793.72      830.56     26.62 o
   5   5  10       80.83       79.48      6.85 o
   6   5  10      231.20      184.80     35.58 o
   7   5  10      118.42      130.72     17.50 o
   8   5  10      141.71      153.14     13.59 o
   0   6  10     1171.37     1207.61     18.28 o
   1   6  10     1481.78     1552.11     16.49 o
   2   6  10      345.22      346.90      9.60 o
   3   6  10       12.94       28.64      4.90 o
   4   6  10       90.82       74.15      3.81 o
   5   6  10      173.51      145.60     18.54 o
   6   6  10      369.50      169.12    136.11 o
   7   6  10      337.59      349.21     15.54 o
   8   6  10        2.20       17.15     11.39 o
   1   7  10     7461.32     8211.23    307.26 o
   2   7  10     3982.93     4233.24     31.39 o
   3   7  10       61.13       58.55      6.57 o
   4   7  10      231.89      234.43     15.79 o
   5   7  10      119.58      119.12     12.53 o
   6   7  10      469.07      400.46    118.83 o
   7   7  10      172.20      192.42     12.77 o
   8   7  10       22.71       29.44      7.72 o
   0   8  10     1429.58     1398.50     41.67 o
   1   8  10      517.61      630.87     22.69 o
   2   8  10        9.87        9.36      3.87 o
   3   8  10      617.83      599.28     11.09 o
   4   8  10       31.91       28.33      7.13 o
   5   8  10        0.75        5.49      3.32 o
   6   8  10      134.66      119.99     12.64 o
   7   8  10       70.20       74.75      9.59 o
   8   8  10       20.02       33.31      8.53 o
   1   9  10      286.60      312.92      8.03 o
   2   9  10        0.84       37.87     13.42 o
   3   9  10        3.53        9.87      6.33 o
   4   9  10      197.23      184.10      5.51 o
   5   9  10       11.43        6.80      4.39 o
   6   9  10        4.34        8.37      4.58 o
   7   9  10      200.82      149.63     47.00 o
   8   9  10       11.00       45.30     14.67 o
   0  10  10        7.53        8.15      8.15 o
   1  10  10      796.96      731.27     19.77 o
   2  10  10      307.95      361.90     18.04 o
   3  10  10      456.21      473.70     52.09 o
   4  10  10      515.06      553.69     17.18 o
   5  10  10      500.03      525.37     21.31 o
   6  10  10       75.24       90.26     10.14 o
   7  10  10       15.86       32.12     15.82 o
   1  11  10      287.70      264.00     21.59 o
   2  11  10      308.26      334.71     10.80 o
   3  11  10      254.22      239.13      6.72 o
   4  11  10        0.72        8.22      4.26 o
   5  11  10        4.84       18.67      7.20 o
   6  11  10       47.30       39.98     12.53 o
   7  11  10      248.14      236.75     16.79 o
   0  12  10       30.35       38.31      8.39 o
   1  12  10      154.20      181.92      8.78 o
   2  12  10        0.94       18.03      7.14 o
   3  12  10        6.90        5.75      9.59 o
   4  12  10      402.33      410.69     16.41 o
   5  12  10      160.26      162.56     17.99 o
   6  12  10        1.16       17.49     14.60 o
   7  12  10       17.46       13.42     30.68 o
   1  13  10      183.06      185.39      5.97 o
   2  13  10        5.14       11.81      8.50 o
   3  13  10      134.46      113.87     22.77 o
   4  13  10        0.96       10.25      7.95 o
   5  13  10       22.15       29.45      9.31 o
   6  13  10        0.71       13.97     19.90 o
   0  14  10      673.74      701.58     22.09 o
   1  14  10      291.41      220.15     19.53 o
   2  14  10       99.89      102.38      6.99 o
   3  14  10      370.32      385.71     34.62 o
   4  14  10        0.46        4.10      9.34 o
   5  14  10       64.32       67.34     13.28 o
   6  14  10       30.15       30.49      7.47 o
   1  15  10       87.08       85.25     13.74 o
   2  15  10        0.16       21.75     13.24 o
   3  15  10        3.61       19.42      8.12 o
   4  15  10        0.17       12.46     13.90 o
   5  15  10       60.24       65.43      6.65 o
   0  16  10       29.88       35.88     13.26 o
   1  16  10       10.68       20.19      7.83 o
   2  16  10      176.15      166.02     11.54 o
   3  16  10        2.65       36.91     17.74 o
   4  16  10        8.13       22.00      9.59 o
   1  17  10      208.65      216.93     15.41 o
   2  17  10       14.10       21.98      8.72 o
   3  17  10        0.72       30.68     12.94 o
   4  17  10        0.56        8.27     13.09 o
   0  18  10       13.84       33.78     10.49 o
   1  18  10       31.02       19.75      8.21 o
   2  18  10       63.16       40.67     11.70 o
   1   1  11     6852.16     6104.61    115.50 o
   2   1  11      759.66      797.61     39.65 o
   3   1  11       80.57      110.67     11.21 o
   4   1  11      640.08      735.05     23.10 o
   5   1  11      166.44      160.21      4.58 o
   6   1  11      734.42      766.20     27.80 o
   7   1  11      195.96      252.54     15.58 o
   8   1  11       39.01       34.72      4.44 o
   9   1  11       68.33       64.88     12.85 o
   0   2  11     4847.90     5099.54    150.09 o
   1   2  11      271.59      198.04      9.08 o
   2   2  11     3093.75     3080.98     41.69 o
   3   2  11     3182.86     2976.22    166.96 o
   4   2  11      209.34      185.54      8.79 o
   5   2  11     3772.74     3624.77    135.55 o
   6   2  11       32.26       42.65      4.36 o
   7   2  11      514.91      473.43     45.30 o
   8   2  11      123.14       96.96     29.39 o
   9   2  11       70.79       58.75      5.84 o
   1   3  11     1197.45     1093.89     24.23 o
   2   3  11       37.68       33.58      4.86 o
   3   3  11      491.01      414.38      4.32 o
   4   3  11        0.97        4.15      4.08 o
   5   3  11        0.12        5.32      3.83 o
   6   3  11        6.19        9.13      2.52 o
   7   3  11      767.78      590.16    210.28 o
   8   3  11       15.48       22.05      7.67 o
   9   3  11        1.17        3.84      6.71 o
   0   4  11      942.88      975.98    357.78 o
   1   4  11      137.39      117.99      6.65 o
   2   4  11      150.45      187.08      5.67 o
   3   4  11      327.77      264.10     29.68 o
   4   4  11     1257.64     1180.80     74.21 o
   5   4  11        5.88        8.14      5.14 o
   6   4  11      371.89      307.90     50.70 o
   7   4  11      132.74      150.10     16.78 o
   8   4  11        5.51       23.36     11.03 o
   1   5  11     1948.17     1873.26    198.38 o
   2   5  11     5484.52     5925.19     99.84 o
   3   5  11       58.58       52.41      5.54 o
   4   5  11       55.40       58.54      3.52 o
   5   5  11      507.84      523.00     10.12 o
   6   5  11       55.70       29.70      8.11 o
   7   5  11      125.92      160.90      8.30 o
   8   5  11        5.35       16.78     13.42 o
   0   6  11      340.64      438.55     42.00 o
   1   6  11      798.67      852.47     19.30 o
   2   6  11     1195.06     1341.90     28.27 o
   3   6  11     1015.69     1021.74     11.45 o
   4   6  11       53.26       50.31      5.88 o
   5   6  11      281.13      261.96     18.90 o
   6   6  11       38.71       36.35      4.11 o
   7   6  11       11.65       15.71     10.67 o
   8   6  11      148.82      155.37     10.55 o
   1   7  11       48.33       55.45      3.64 o
   2   7  11      180.38      190.02      5.89 o
   3   7  11     1466.23     1526.87     30.09 o
   4   7  11       43.34       45.79      3.27 o
   5   7  11       10.56       12.50      2.42 o
   6   7  11       11.73        5.88      8.51 o
   7   7  11       89.69       76.19     10.58 o
   8   7  11       20.29        6.71     12.47 o
   0   8  11     1885.59     1967.69     17.39 o
   1   8  11        1.46        3.78      5.73 o
   2   8  11     1017.33     1190.76    113.79 o
   3   8  11      126.98      129.96      5.68 o
   4   8  11       75.50       56.07      5.06 o
   5   8  11      895.20      916.57     32.17 o
   6   8  11       49.07       33.84      6.85 o
   7   8  11      113.06      128.61     21.34 o
   8   8  11        0.06       13.87     13.02 o
   1   9  11      979.60      879.33     33.08 o
   2   9  11       44.06       46.72      4.13 o
   3   9  11       20.93       14.84      4.37 o
   4   9  11      383.92      403.44     16.97 o
   5   9  11      292.47      303.80      6.47 o
   6   9  11      206.40      158.55     14.67 o
   7   9  11      198.16      202.55     14.96 o
   8   9  11       15.10        9.59     25.41 o
   0  10  11      428.86      488.37     25.44 o
   1  10  11       50.05       46.61      4.81 o
   2  10  11      158.82      193.50      7.17 o
   3  10  11      454.59      436.59     27.50 o
   4  10  11     1221.77     1230.17     17.63 o
   5  10  11       16.72        9.88      3.76 o
   6  10  11       10.12       11.72      2.76 o
   7  10  11       23.32       37.66     22.05 o
   1  11  11       44.82       50.71      6.72 o
   2  11  11       69.61       67.86     11.70 o
   3  11  11     1004.93      953.53     23.93 o
   4  11  11       22.48       24.40      5.06 o
   5  11  11      104.75      129.28      5.19 o
   6  11  11      106.83       97.43     10.55 o
   7  11  11       11.94       17.26     16.30 o
   0  12  11      213.83      267.12     16.36 o
   1  12  11      624.24      581.64     26.89 o
   2  12  11        0.19        6.30      6.58 o
   3  12  11      525.58      536.74     20.95 o
   4  12  11      120.17      140.50     24.92 o
   5  12  11      434.06      469.90     16.62 o
   6  12  11       45.25       41.45      7.63 o
   7  12  11        8.30        5.27     23.01 o
   1  13  11      148.96      165.10      6.37 o
   2  13  11      880.34      870.74     19.51 o
   3  13  11       52.93       37.89     17.44 o
   4  13  11       54.08       61.48      7.38 o
   5  13  11      291.43      298.30     36.42 o
   6  13  11        0.22        2.88      4.79 o
   0  14  11      460.76      402.87     43.91 o
   1  14  11        0.03       36.44     21.57 o
   2  14  11       16.53       21.42     12.70 o
   3  14  11      100.00       97.55     10.52 o
   5  14  11        1.83       17.00      6.44 o
   6  14  11        9.53       19.97      7.82 o
   1  15  11      233.55      230.89     11.08 o
   2  15  11       18.84       31.64     10.17 o
   3  15  11        1.26       13.17      6.10 o
   4  15  11        1.64       19.18     24.93 o
   5  15  11        3.85       14.14      5.14 o
   0  16  11      538.56      538.59     18.56 o
   1  16  11      150.12      145.88      9.97 o
   2  16  11       17.87       50.01     26.25 o
   3  16  11      125.32       98.30     12.13 o
   4  16  11       17.28       24.82      7.61 o
   1  17  11       50.01       49.31      9.02 o
   2  17  11        0.11       31.74     15.78 o
   1  18  11        4.13       41.50     27.09 o
   2  18  11        0.00       26.62     12.63 o
   0   0  12      524.38      602.41     24.04 o
   1   0  12      500.70      470.78     30.04 o
   2   0  12      167.68      229.34     17.75 o
   3   0  12     2078.25     1853.65     21.56 o
   4   0  12     1083.56     1024.81    345.39 o
   6   0  12       14.61       20.38      6.10 o
   7   0  12        0.25        3.78      3.81 o
   8   0  12      187.91      238.95     11.13 o
   1   1  12      753.13      626.40     22.62 o
   2   1  12      651.95      708.83     42.72 o
   3   1  12       81.39       86.71      3.95 o
   4   1  12       47.87       64.58      3.81 o
   5   1  12       32.07       35.10      4.08 o
   6   1  12      266.08      274.48      6.92 o
   7   1  12      171.95      162.76      5.38 o
   8   1  12       23.49       19.37      4.48 o
   9   1  12        1.85        3.84      4.31 o
   0   2  12      100.03       75.87      4.37 o
   1   2  12        5.04        8.53      2.47 o
   2   2  12     4239.14     4205.31     69.66 o
   3   2  12     1666.10     1876.77     54.26 o
   4   2  12       86.75       95.63      6.15 o
   6   2  12      419.82      406.64     20.64 o
   7   2  12        0.01        9.78      5.58 o
   8   2  12      146.17      144.00     21.28 o
   9   2  12       24.69       24.91      7.67 o
   1   3  12      430.01      386.61     18.26 o
   2   3  12      483.53      530.38     29.00 o
   3   3  12      946.09      921.68     28.23 o
   4   3  12     5213.72     5128.65    227.43 o
   5   3  12       19.08       23.80      3.05 o
   6   3  12      162.53      172.84      7.61 o
   7   3  12       20.55       19.03      4.03 o
   8   3  12       21.01       13.58      7.54 o
   9   3  12       49.80       44.75     11.51 o
   0   4  12     1317.95     1137.84     20.98 o
   1   4  12      799.43      742.86     11.28 o
   2   4  12     1446.80     1710.73     30.13 o
   3   4  12       58.80       30.80      9.67 o
   4   4  12        2.30       11.03      5.27 o
   5   4  12       65.60       66.08      2.84 o
   6   4  12        9.81       11.05      5.05 o
   7   4  12       89.91       40.50     20.86 o
   8   4  12       39.24       43.78      8.58 o
   1   5  12     2528.13     2585.03    173.65 o
   2   5  12     1733.67     2032.99    120.02 o
   3   5  12     2253.69     2302.26     93.32 o
   4   5  12       44.03       48.15      5.11 o
   5   5  12      469.14      470.51     21.37 o
   6   5  12      189.24      195.22     17.75 o
   7   5  12       84.22       26.41     24.29 o
   8   5  12        2.80       13.24      8.15 o
   1   6  12      311.91      335.70     12.11 o
   2   6  12     1236.19     1148.61     46.70 o
   3   6  12      573.60      618.49     31.03 o
   4   6  12       27.81       42.50      6.09 o
   5   6  12      194.83      178.57     13.19 o
   6   6  12     1202.43     1056.25    175.88 o
   7   6  12        5.38       18.22     16.78 o
   8   6  12       85.43       64.15     11.51 o
   1   7  12     2632.62     2500.33    138.43 o
   2   7  12      695.72      682.20     23.79 o
   3   7  12      369.28      454.37     31.03 o
   4   7  12      286.80      301.78     13.78 o
   5   7  12       74.44       70.70      3.08 o
   6   7  12       68.77       36.02     14.53 o
   7   7  12       12.78       11.51     11.03 o
   8   7  12        3.74        1.92     16.78 o
   0   8  12     1078.49     1018.55     53.16 o
   1   8  12      172.89      200.76      7.41 o
   2   8  12      695.59      665.09     17.40 o
   3   8  12       76.22       75.55      6.23 o
   4   8  12       16.92       18.25      4.56 o
   5   8  12      771.41      869.88     12.34 o
   6   8  12      773.58      645.88     67.84 o
   7   8  12       12.80       14.38      9.11 o
   8   8  12       11.46       52.08     12.41 o
   1   9  12      193.92      204.85      9.97 o
   2   9  12       10.26       13.34      6.57 o
   3   9  12      104.14      112.34      6.47 o
   4   9  12       84.31       61.33     14.33 o
   5   9  12        1.11        9.57      5.05 o
   6   9  12        8.97        9.28      3.80 o
   7   9  12       14.41       16.78     13.70 o
   0  10  12      915.64      877.50     41.09 o
   1  10  12     1114.05     1086.98      8.54 o
   2  10  12       33.13       13.82      5.86 o
   3  10  12       79.85       64.25      7.40 o
   4  10  12       47.33       31.20      6.83 o
   5  10  12      345.40      357.67      6.55 o
   6  10  12      117.92      116.71     11.46 o
   7  10  12       53.73       44.83     10.25 o
   1  11  12     1261.61     1130.27     49.00 o
   2  11  12     1064.45      967.02     55.83 o
   3  11  12        8.64       11.26      5.26 o
   4  11  12      388.51      389.59     20.29 o
   5  11  12       39.74       43.35      5.88 o
   6  11  12      261.44      201.68     16.68 o
   7  11  12       81.72      104.05     34.76 o
   0  12  12     1375.92     1271.18    148.63 o
   1  12  12       28.06       40.91      9.83 o
   2  12  12      560.98      555.38     45.11 o
   3  12  12      201.64      203.27     11.95 o
   4  12  12       27.26       34.78      6.20 o
   5  12  12       58.52       70.09     11.00 o
   6  12  12       38.51       35.47      7.13 o
   1  13  12       98.91       75.73      6.92 o
   2  13  12       53.44       52.88     12.89 o
   3  13  12       13.96       21.64      5.81 o
   4  13  12       39.05       38.42      7.81 o
   5  13  12        1.05        6.11      3.90 o
   6  13  12       24.73       39.77     12.09 o
   0  14  12        5.28      128.96     31.64 o
   1  14  12      109.45       84.73      7.34 o
   2  14  12      388.78      387.29     13.34 o
   3  14  12       43.33       60.22      7.28 o
   4  14  12       58.10       49.19      6.48 o
   5  14  12       89.44       67.82     11.36 o
   6  14  12       60.81       69.62     12.25 o
   1  15  12      119.52      103.95      9.41 o
   2  15  12      799.82      724.90     14.00 o
   3  15  12        0.14        8.48      6.94 o
   4  15  12        8.85       13.60      7.04 o
   5  15  12       44.03       50.87      9.55 o
   0  16  12       47.24       51.17     21.10 o
   1  16  12       69.57       79.74     14.64 o
   2  16  12        2.76       38.33     32.60 o
   3  16  12       15.41       19.28      8.58 o
   4  16  12        1.64       29.72     31.16 o
   1  17  12       11.51       18.76      6.91 o
   2  17  12        2.77        9.58     17.05 o
   3  17  12        2.89       19.66     28.76 o
   0  18  12        0.04       18.70     19.24 o
   1  18  12       16.92       23.27     12.63 o
   2  18  12       42.13       39.30      9.01 o
   1   1  13       13.74       17.96      3.45 o
   2   1  13     6646.51     6470.26    342.60 o
   3   1  13      127.98      149.72      6.09 o
   4   1  13      115.68       67.37     12.60 o
   5   1  13       23.78       33.35      3.31 o
   6   1  13      324.43      349.20     36.77 o
   7   1  13       37.80       40.64      3.88 o
   8   1  13       37.22       41.20      6.08 o
   9   1  13        7.38        7.86      3.91 o
   0   2  13     3565.26     3012.01     53.87 o
   1   2  13      104.53       80.68      3.49 o
   2   2  13     3622.05     3899.78    134.73 o
   3   2  13      219.87      164.98      4.89 o
   4   2  13        1.65        4.08      2.08 o
   5   2  13      587.16      546.39     18.58 o
   6   2  13     2686.00     2645.43    175.74 o
   7   2  13      365.23      341.23     34.83 o
   8   2  13       79.69       99.49      8.24 o
   9   2  13        2.37        1.44      1.92 o
   1   3  13      438.58      443.46      9.43 o
   2   3  13     5309.16     5666.63    225.07 o
   3   3  13     3629.85     3893.58    254.08 o
   4   3  13       17.90        3.57      4.75 o
   5   3  13        2.23       13.90      7.67 o
   6   3  13        0.00       11.83     10.81 o
   7   3  13       81.53       56.62      9.40 o
   8   3  13        1.83        0.70      1.35 o
   0   4  13     6606.37     6472.42    264.53 o
   1   4  13     3149.34     3079.41    182.60 o
   2   4  13       38.52       25.17      4.55 o
   3   4  13    14307.60    14972.14    922.45 o
   4   4  13      867.17      918.07     28.48 o
   5   4  13      268.46      253.83     12.45 o
   6   4  13     1126.56     1117.93     55.36 o
   7   4  13      167.37      169.79      4.86 o
   8   4  13       85.36      101.47     13.43 o
   1   5  13     1345.22     1498.28     39.16 o
   2   5  13    10828.99    10516.24    253.27 o
   3   5  13      267.08      328.88     29.78 o
   4   5  13      626.13      588.95     27.24 o
   5   5  13        4.49       17.74      6.23 o
   6   5  13       21.52       20.26      3.41 o
   7   5  13       20.89       16.93      7.54 o
   8   5  13       41.54       54.40      6.65 o
   0   6  13     2878.97     2962.05    243.65 o
   1   6  13      198.93      241.05     13.43 o
   2   6  13       13.64        6.53      6.17 o
   3   6  13       22.36       16.78      2.84 o
   4   6  13        9.47       14.59      4.42 o
   5   6  13        0.50        2.93      3.17 o
   6   6  13      170.28      170.00     14.19 o
   7   6  13        2.36        3.84      2.88 o
   8   6  13      161.48      203.49      8.30 o
   1   7  13       21.83       25.76      4.59 o
   2   7  13       39.97       36.88      4.85 o
   3   7  13        0.24        7.15      3.10 o
   4   7  13       60.15       55.77      3.15 o
   5   7  13       58.05       53.60      3.84 o
   6   7  13       26.88       28.82      3.86 o
   7   7  13       40.17       46.54     17.50 o
   8   7  13        0.02       18.35     10.01 o
   0   8  13      606.89      590.86     36.80 o
   1   8  13      398.50      415.49     12.73 o
   2   8  13     1622.17     1647.88     41.57 o
   3   8  13       26.80       18.54      4.52 o
   4   8  13      113.43      127.71      5.03 o
   5   8  13      450.05      421.08     38.37 o
   6   8  13      902.63      918.69     91.06 o
   7   8  13       27.52       32.56     14.86 o
   8   8  13       26.55       28.29     15.00 o
   1   9  13       56.87       66.28      4.72 o
   2   9  13     2673.81     2692.09     52.35 o
   3   9  13      394.16      393.63     11.57 o
   4   9  13     2988.42     2639.21    269.04 o
   5   9  13       13.52       21.41      8.10 o
   6   9  13        2.49       13.06      6.64 o
   7   9  13       47.80       26.37     16.30 o
   0  10  13     1944.74     2108.24    135.18 o
   1  10  13      284.34      312.40     16.90 o
   2  10  13     1046.64      917.64     44.27 o
   3  10  13      624.12      575.32      8.75 o
   4  10  13      945.72      904.64     54.02 o
   5  10  13        8.60        4.95      6.68 o
   6  10  13      196.26      135.36     31.88 o
   7  10  13        9.11       16.35      8.11 o
   1  11  13      113.58      106.74      5.40 o
   2  11  13        7.19       11.55      5.26 o
   3  11  13      881.87      848.05     33.83 o
   4  11  13       31.24       28.76      5.80 o
   5  11  13       21.03       27.25     12.50 o
   6  11  13       20.71       24.58     12.57 o
   7  11  13        0.12       31.64     17.26 o
   0  12  13     1424.30     1394.32     30.79 o
   1  12  13      307.63      254.64      7.86 o
   2  12  13      398.59      479.36     30.82 o
   3  12  13      360.01      312.75     34.99 o
   4  12  13      435.40      405.35     14.06 o
   5  12  13        1.94       10.09      4.63 o
   6  12  13      302.83      310.86     39.47 o
   1  13  13       41.80       38.14      6.71 o
   2  13  13     1291.27     1176.57     60.44 o
   3  13  13      165.34      145.89      7.68 o
   4  13  13      291.80      297.69      9.58 o
   5  13  13       12.78       13.67      5.67 o
   6  13  13       30.33       29.07      6.63 o
   0  14  13       29.04       21.87     10.07 o
   1  14  13       16.96        8.63      9.59 o
   2  14  13      330.05      323.66     13.70 o
   3  14  13       17.73       17.94      8.39 o
   4  14  13       21.17        8.63      8.15 o
   5  14  13       16.05       26.51      7.75 o
   1  15  13        1.28       13.90     11.51 o
   2  15  13        1.81       17.26      8.48 o
   3  15  13       30.88       37.17      8.11 o
   4  15  13       53.23       57.05      8.13 o
   5  15  13        1.38        9.33      8.93 o
   0  16  13      105.71      157.28     15.82 o
   1  16  13       30.83       21.65      7.01 o
   2  16  13       58.51       73.23     10.84 o
   3  16  13        0.46       19.66     13.65 o
   4  16  13       11.21       19.04     10.55 o
   1  17  13       71.75       62.28     10.31 o
   2  17  13        0.10       15.68     16.00 o
   3  17  13        0.99       10.02      8.40 o
   0  18  13       25.16       30.68     23.97 o
   1  18  13       45.07       33.77      9.89 o
   2  18  13       60.78       36.85     10.41 o
   0   0  14    11829.20    10724.06     73.76 o
   1   0  14      341.17      393.80      9.60 o
   2   0  14     4690.37     4559.47    219.00 o
   3   0  14       30.54       19.37      5.75 o
   4   0  14      125.10      122.70      5.65 o
   5   0  14      183.68      181.47     10.16 o
   6   0  14     2446.21     2714.10     50.86 o
   7   0  14       62.01       81.56      9.62 o
   8   0  14      299.97      277.13      7.91 o
   1   1  14       51.94       26.20      3.69 o
   2   1  14     2376.92     2098.37     35.48 o
   3   1  14       61.07       82.12     10.28 o
   4   1  14      368.00      295.54     39.46 o
   5   1  14      290.59      331.30     14.13 o
   6   1  14      168.17      158.90     15.27 o
   7   1  14        4.30        8.57     10.07 o
   8   1  14       50.31       46.06      7.21 o
   0   2  14       30.05       23.07      5.87 o
   1   2  14        5.22        4.77      5.40 o
   2   2  14      417.50      388.77     27.60 o
   3   2  14      527.78      521.12     26.35 o
   4   2  14      228.26      233.32     18.19 o
   5   2  14      198.48      170.05     14.19 o
   6   2  14       69.33       68.20     11.90 o
   7   2  14      212.88      219.67     16.82 o
   8   2  14        2.85        9.15      3.61 o
   1   3  14     2750.39     2482.18    107.06 o
   2   3  14     2014.47     2021.71     20.82 o
   3   3  14      656.61      729.24     22.19 o
   4   3  14       72.84       50.24      4.00 o
   5   3  14       23.85       18.42      4.64 o
   6   3  14      248.75      239.09     10.04 o
   7   3  14       12.26       15.88      4.04 o
   8   3  14      106.92       74.33      7.68 o
   0   4  14      922.11      671.91     30.56 o
   1   4  14      551.18      544.17     30.03 o
   2   4  14     1150.56     1029.12     27.72 o
   3   4  14      462.62      478.36     20.51 o
   4   4  14      290.65      289.28     15.43 o
   5   4  14      112.89      134.61      7.54 o
   6   4  14      480.56      532.99     52.59 o
   7   4  14      126.30      123.41     23.17 o
   8   4  14       59.42       68.27      9.22 o
   1   5  14        5.10        9.69      2.98 o
   2   5  14     2412.13     2451.59     69.96 o
   3   5  14     2765.09     2816.14     53.41 o
   4   5  14      114.56      126.44      6.04 o
   5   5  14        9.54       23.69      3.89 o
   6   5  14        3.61       10.71      3.79 o
   7   5  14        3.40       12.26      7.64 o
   8   5  14        4.30        7.91     11.19 o
   1   6  14      601.14      665.58     10.47 o
   2   6  14      780.09      834.76     33.08 o
   3   6  14      356.06      325.45      5.32 o
   4   6  14        7.81        9.33      4.35 o
   5   6  14      107.10       93.23      5.95 o
   6   6  14        0.01        6.69      5.27 o
   7   6  14      150.42      121.88     33.55 o
   8   6  14        5.17       12.74     11.39 o
   1   7  14       72.70       59.69      3.81 o
   2   7  14      371.43      382.32     20.37 o
   3   7  14       27.68       25.97      3.59 o
   4   7  14      310.39      338.15     10.36 o
   5   7  14      724.79      743.05     61.90 o
   6   7  14       21.76       28.99      4.90 o
   7   7  14      156.93      157.59     44.80 o
   8   7  14       35.85       50.75     11.85 o
   0   8  14      468.52      470.07     14.52 o
   2   8  14       97.82      105.52      6.92 o
   3   8  14      137.40      131.03      4.70 o
   4   8  14        1.47        7.32      5.05 o
   5   8  14       46.23       46.92      4.01 o
   6   8  14       55.25       40.05     10.04 o
   7   8  14      154.49      177.09     35.01 o
   8   8  14       41.92       30.14     11.90 o
   1   9  14      294.40      269.45     22.12 o
   2   9  14      129.57      132.55      5.03 o
   3   9  14        3.38       11.39      8.63 o
   4   9  14       43.05       37.43      6.63 o
   5   9  14       78.71       97.41     12.25 o
   6   9  14      104.15       93.36      7.47 o
   7   9  14        0.00        6.65     17.02 o
   0  10  14      334.16      352.68     12.96 o
   1  10  14       50.14       51.43      4.64 o
   2  10  14      604.06      635.60     27.75 o
   3  10  14     1408.44     1336.29     27.42 o
   4  10  14       41.19       41.10     12.80 o
   5  10  14        7.83       16.85      3.87 o
   6  10  14       90.26       82.69     13.22 o
   7  10  14        1.89       16.78     17.74 o
   1  11  14      366.24      387.18     42.44 o
   2  11  14        7.06       23.43      6.88 o
   3  11  14       21.28       21.99     25.65 o
   4  11  14      731.68      771.75     28.35 o
   5  11  14       15.93       39.56     10.30 o
   6  11  14        9.69        6.54      6.64 o
   7  11  14        6.57       35.48     12.46 o
   0  12  14      629.08      578.13     28.33 o
   1  12  14      212.65      215.18     20.63 o
   2  12  14      215.58      191.55      9.48 o
   3  12  14       16.64       27.51      7.30 o
   4  12  14       89.95       79.03      8.48 o
   5  12  14      109.25      114.84      9.14 o
   6  12  14       47.55       59.18      7.96 o
   1  13  14        0.04       13.03      7.70 o
   2  13  14        0.17       73.82     57.29 o
   3  13  14       20.00       20.09      6.82 o
   4  13  14       41.42       44.53      6.34 o
   5  13  14        0.34       12.11      4.67 o
   6  13  14        0.51       11.45      8.26 o
   0  14  14      546.33      515.00     23.76 o
   1  14  14       13.44       24.12      9.80 o
   2  14  14      287.47      303.89     10.66 o
   3  14  14      168.68      173.31     11.59 o
   4  14  14       11.12       24.25      8.18 o
   5  14  14       24.17       36.43      5.94 o
   1  15  14      333.71      331.36     30.71 o
   2  15  14       30.25       39.41      7.07 o
   3  15  14       20.98       13.64      6.52 o
   4  15  14      123.43      122.93      8.29 o
   5  15  14       67.57       58.95     12.87 o
   0  16  14      207.23      236.99     22.54 o
   1  16  14       54.24       54.26     11.76 o
   2  16  14        6.14       25.88     12.03 o
   3  16  14       45.69       35.36     10.69 o
   4  16  14        0.53       47.94     28.76 o
   1  17  14       52.06       48.35      9.07 o
   2  17  14       29.91       46.32     10.43 o
   3  17  14       11.77       37.67     14.44 o
   0  18  14      213.96      208.44     16.66 o
   1  18  14        5.78       26.16     10.60 o
   1   1  15     2176.17     1828.81     31.49 o
   2   1  15     2703.20     2963.49    133.86 o
   3   1  15       62.32       92.59      4.37 o
   4   1  15        0.20        5.03      4.16 o
   5   1  15      870.45      861.41     20.39 o
   6   1  15      225.14      221.30      7.18 o
   7   1  15       12.17       19.57      3.99 o
   8   1  15        5.08        7.92      3.65 o
   0   2  15     1937.61     2100.95     17.76 o
   1   2  15     5623.95     5350.94    123.76 o
   2   2  15      451.66      422.58     10.74 o
   3   2  15       10.45        6.77      3.72 o
   4   2  15      305.53      263.44     16.83 o
   5   2  15      748.64      753.71     42.29 o
   6   2  15      129.40      124.41      7.41 o
   7   2  15        8.03        9.16      4.27 o
   8   2  15       18.15       19.51      3.29 o
   1   3  15     5312.34     5717.73    157.61 o
   2   3  15      715.45      710.66     24.14 o
   3   3  15        7.92        2.40      8.15 o
   4   3  15       21.11       19.85      4.04 o
   5   3  15      517.00      540.74      9.22 o
   6   3  15      166.29      157.65      5.64 o
   7   3  15      161.71      139.97      6.08 o
   8   3  15       13.31        3.64      6.71 o
   0   4  15      757.31      784.90    221.65 o
   1   4  15      184.14      148.15      5.93 o
   2   4  15      507.72      520.75     11.92 o
   3   4  15       19.49       18.13      4.61 o
   4   4  15      363.93      382.90     15.60 o
   5   4  15      442.51      489.21     46.88 o
   6   4  15       86.47       79.24     12.39 o
   7   4  15       22.80       18.29      7.89 o
   8   4  15        0.45       13.19      5.70 o
   1   5  15     1934.23     1813.19     39.01 o
   2   5  15      654.50      735.61     37.38 o
   3   5  15     3491.52     3795.76    143.63 o
   4   5  15       12.62       17.74      6.10 o
   5   5  15      142.23      125.36     22.10 o
   6   5  15       51.90       42.91     12.15 o
   7   5  15      225.06      229.98     39.32 o
   8   5  15       77.54       69.91      6.65 o
   0   6  15      767.55      888.72     53.11 o
   1   6  15     1187.70     1120.02     33.92 o
   2   6  15      923.01     1101.82     60.77 o
   3   6  15     2170.44     2183.01     34.18 o
   4   6  15      643.07      639.25     12.20 o
   5   6  15     1855.99     1836.16     26.20 o
   6   6  15        0.31        6.04      4.00 o
   7   6  15      225.89      147.73     48.04 o
   8   6  15       11.32       18.12     11.26 o
   1   7  15       28.69       30.39      5.65 o
   2   7  15      468.51      477.63     17.96 o
   3   7  15       14.78       15.59      6.02 o
   4   7  15      100.06      122.05     20.56 o
   5   7  15      163.61      178.70     11.28 o
   6   7  15       43.99       62.09      8.37 o
   7   7  15       31.15       24.59     12.71 o
   8   7  15        2.08       22.45     13.90 o
   0   8  15     2323.52     2374.27     68.06 o
   1   8  15      474.68      525.08     50.10 o
   2   8  15      151.56      157.91     13.60 o
   3   8  15      263.01      258.90     24.26 o
   4   8  15        4.37        2.40     15.82 o
   5   8  15      763.94      777.01     41.31 o
   6   8  15      113.19      121.14     13.29 o
   7   8  15       27.15       32.33     11.12 o
   1   9  15     1539.56     1577.71     68.97 o
   2   9  15       37.34       36.61      4.10 o
   3   9  15       62.89       63.39      6.26 o
   4   9  15       12.91       10.87      4.29 o
   5   9  15       29.37       26.01      4.60 o
   6   9  15      138.46      118.85     12.87 o
   7   9  15       94.38       35.39     27.33 o
   1  10  15      218.57      240.20     11.94 o
   2  10  15      118.51      129.23      7.69 o
   3  10  15      536.18      542.29     20.96 o
   4  10  15        8.18       11.24      5.15 o
   5  10  15        9.27       14.13      6.37 o
   7  10  15        1.16        7.78      8.11 o
   1  11  15      219.87      192.25     17.90 o
   2  11  15      620.60      565.95     25.95 o
   3  11  15      664.81      679.90     18.78 o
   4  11  15       26.41       23.33      7.02 o
   5  11  15       23.32       21.14      4.40 o
   6  11  15       26.66       32.41      4.50 o
   7  11  15        0.09        6.23     22.05 o
   0  12  15       15.66       14.45      6.82 o
   1  12  15      131.79      139.35     15.52 o
   2  12  15       25.53       23.51      6.57 o
   3  12  15      158.85      155.83     16.40 o
   4  12  15       31.28       30.73      5.15 o
   5  12  15       79.35      101.97      6.41 o
   6  12  15       19.31       29.58      5.43 o
   1  13  15      136.25      141.56     14.22 o
   2  13  15      374.39      376.21     48.06 o
   3  13  15      138.90      121.78      7.74 o
   4  13  15       45.03       51.70     10.22 o
   5  13  15       57.70       59.38      6.67 o
   6  13  15       12.57       14.18      5.94 o
   0  14  15      188.03      210.48     19.16 o
   1  14  15      255.72      250.41     17.10 o
   2  14  15        0.55       35.75     27.18 o
   3  14  15       11.30       19.87      8.40 o
   4  14  15       53.98       52.01      5.35 o
   5  14  15       13.00       24.99     18.43 o
   1  15  15       38.38       72.50     10.75 o
   2  15  15       16.71       19.20      6.35 o
   4  15  15       47.01       50.57      7.07 o
   5  15  15        2.10       18.94      9.45 o
   0  16  15       40.53       50.07     14.60 o
   1  16  15      112.40       81.69     10.99 o
   2  16  15       27.84       37.98     11.50 o
   3  16  15      110.00       86.71     15.43 o
   4  16  15        6.80        6.71      7.67 o
   1  17  15       85.75       73.15      8.94 o
   2  17  15       40.06       32.58      8.46 o
   3  17  15        1.11       12.46     10.55 o
   0  18  15       19.69       46.03     23.49 o
   1  18  15       14.19       25.41     25.41 o
   0   0  16        0.95        1.92      3.84 o
   1   0  16     4560.13     4537.99     61.49 o
   2   0  16        7.14        0.96      4.31 o
   3   0  16      899.65      820.60     47.60 o
   4   0  16     1380.44     1380.08     26.43 o
   5   0  16     1387.80     1302.12     34.84 o
   6   0  16     1657.78     1705.30     67.13 o
   7   0  16       59.04       71.23      8.93 o
   8   0  16      127.89      132.82      8.53 o
   1   1  16     4975.97     4855.63    153.63 o
   2   1  16      960.02      926.76     38.12 o
   3   1  16        0.25        3.04      3.90 o
   4   1  16      144.40      143.96      7.45 o
   5   1  16      289.35      265.19     15.69 o
   6   1  16      256.75      264.46     12.46 o
   7   1  16      172.87      182.05      4.37 o
   8   1  16       44.11       29.24      3.88 o
   0   2  16     2002.55     1940.15     52.67 o
   2   2  16       23.61       15.96      5.53 o
   3   2  16      270.25      256.72     10.12 o
   4   2  16       58.54       45.69      4.52 o
   5   2  16      562.58      564.33     28.27 o
   6   2  16       58.49       46.96      4.02 o
   7   2  16       19.69       18.43      3.62 o
   8   2  16       13.60       20.96      6.86 o
   1   3  16     1849.12     1772.98     71.83 o
   2   3  16     1377.68     1390.19     37.36 o
   3   3  16     1726.29     1709.92     97.31 o
   4   3  16      467.31      484.90     20.18 o
   5   3  16       46.07       39.79      5.54 o
   6   3  16       49.65       45.22      5.01 o
   7   3  16      189.05      199.88     22.19 o
   8   3  16        0.01       13.48      8.51 o
   0   4  16        0.52        0.96     11.03 o
   1   4  16     6130.12     6127.44    213.49 o
   2   4  16      112.03       88.94      5.30 o
   3   4  16     3371.09     3154.66     98.55 o
   4   4  16       61.97       69.55      6.78 o
   5   4  16      323.24      358.31     12.40 o
   6   4  16      539.59      577.64     28.47 o
   7   4  16        1.88        7.22      4.28 o
   8   4  16       24.00       20.29      7.47 o
   1   5  16      189.41      181.89     10.27 o
   2   5  16      245.20      221.32     35.73 o
   3   5  16      184.76      180.20      5.50 o
   4   5  16       57.74       54.44      9.11 o
   5   5  16     2550.47     2715.49    101.42 o
   6   5  16      148.12      163.17      7.43 o
   7   5  16      146.64      156.90     17.39 o
   8   5  16      112.21       40.32     25.87 o
   0   6  16      520.73      555.76     10.83 o
   1   6  16        6.89       13.87      5.21 o
   2   6  16      142.75      132.56      6.58 o
   3   6  16      278.86      273.68     45.30 o
   4   6  16       24.10       29.60      3.67 o
   5   6  16      653.75      664.94      9.67 o
   6   6  16        6.25       13.48      9.32 o
   7   6  16        7.56        6.62      3.68 o
   8   6  16       71.50       96.18     14.86 o
   1   7  16     1282.92     1234.37     16.68 o
   2   7  16      397.13      364.80      7.96 o
   3   7  16       63.24       63.23      5.52 o
   4   7  16        4.40       14.13     10.07 o
   5   7  16      405.48      431.62     16.14 o
   6   7  16        0.44       13.64      6.72 o
   7   7  16      132.80      131.51     22.81 o
   8   7  16       17.00       14.82     11.70 o
   0   8  16        0.40        8.63      8.47 o
   1   8  16      339.81      380.86     12.77 o
   2   8  16        2.42        7.70      4.30 o
   3   8  16      380.75      326.59     22.51 o
   4   8  16      498.03      474.10     34.46 o
   5   8  16      246.91      286.39     41.34 o
   6   8  16        9.06       17.37      3.75 o
   7   8  16       27.44       21.56      8.82 o
   1   9  16      244.84      264.89      8.52 o
   2   9  16      623.06      607.09     30.15 o
   3   9  16       75.34       76.92      6.77 o
   4   9  16      564.87      505.68     45.31 o
   5   9  16       81.81       74.30      9.75 o
   6   9  16        5.05        9.16      3.74 o
   7   9  16        0.56        8.55      7.90 o
   0  10  16      291.93      265.32    113.23 o
   1  10  16        6.41       17.46      4.89 o
   2  10  16      226.96      217.86      5.10 o
   3  10  16      387.19      361.82     29.23 o
   4  10  16       14.20       31.66      5.77 o
   5  10  16        5.63        8.52      4.64 o
   6  10  16      171.92      173.64      7.54 o
   7  10  16        0.09        4.26      2.77 o
   1  11  16        0.18       19.13      9.33 o
   2  11  16        7.20       16.13      5.91 o
   3  11  16      261.88      247.93     13.85 o
   4  11  16      291.29      248.44     27.85 o
   5  11  16      115.66      107.46      6.99 o
   6  11  16        2.09       17.70      6.37 o
   0  12  16       58.75       58.98     21.10 o
   1  12  16       55.00       48.97      9.28 o
   2  12  16        1.55       11.71      7.84 o
   3  12  16       63.65       49.31      9.51 o
   4  12  16        6.64       26.78      8.31 o
   5  12  16       26.51       27.04      5.32 o
   6  12  16        9.62       12.38      6.95 o
   1  13  16       50.76       60.63      8.37 o
   2  13  16       82.42       86.72     11.57 o
   3  13  16       27.83       28.04      6.29 o
   4  13  16      125.45      105.69      9.83 o
   5  13  16       13.04       14.43      6.20 o
   6  13  16       41.72       43.19      6.14 o
   0  14  16      158.07      142.10     16.48 o
   1  14  16        0.01       16.74     12.23 o
   2  14  16       13.88       22.07     10.33 o
   3  14  16      144.82      172.58     13.97 o
   4  14  16        9.53       24.54     13.18 o
   5  14  16       32.25       32.41      4.83 o
   1  15  16       92.38      122.14     14.33 o
   2  15  16       45.71       50.28     10.38 o
   3  15  16       21.04       33.10      6.89 o
   4  15  16       53.35       37.79      9.84 o
   1  16  16        0.05       16.80     12.29 o
   2  16  16        7.28       12.29      6.17 o
   3  16  16        0.09       13.19     12.70 o
   4  16  16        8.76       13.42      6.71 o
   1  17  16       33.16       23.01     23.01 o
   2  17  16       19.78       33.70     18.91 o
   1   1  17      439.61      372.79     21.02 o
   2   1  17     1125.65     1149.61     32.65 o
   3   1  17       95.00       92.24      5.19 o
   4   1  17      278.67      278.96     19.73 o
   5   1  17       91.24       96.43      3.30 o
   6   1  17        1.55       11.75      3.98 o
   7   1  17       32.90       36.52      4.95 o
   8   1  17        1.77        6.72      4.37 o
   0   2  17     3880.30     3656.56    147.12 o
   1   2  17        1.80       13.39      5.87 o
   2   2  17     1218.97     1061.50     76.57 o
   3   2  17     1128.41     1181.24     78.25 o
   4   2  17       26.91       35.06      5.21 o
   5   2  17      479.27      519.83     36.85 o
   6   2  17      505.28      517.58     25.84 o
   7   2  17        0.15        9.19      6.10 o
   8   2  17       19.39       21.35      3.14 o
   1   3  17     1426.70     1459.75     84.27 o
   2   3  17        4.22       18.07      9.34 o
   3   3  17     2351.42     2453.01    115.77 o
   4   3  17      436.28      449.48     38.31 o
   5   3  17      804.03      683.93     83.40 o
   6   3  17     1081.54     1106.46     77.27 o
   7   3  17      100.19       90.40      8.93 o
   8   3  17        6.47        2.36      4.43 o
   0   4  17       26.46       40.52      5.43 o
   1   4  17     1248.66     1363.54     35.44 o
   2   4  17       43.29       41.15      3.94 o
   3   4  17       72.72       85.81      7.95 o
   4   4  17       69.42       77.19      8.44 o
   5   4  17      588.85      562.99     13.90 o
   6   4  17       43.43       43.15      9.38 o
   7   4  17        4.57        5.51      4.68 o
   8   4  17      111.17       75.84     12.19 o
   1   5  17     1204.27     1213.84     31.10 o
   2   5  17     1253.98     1243.05     46.54 o
   3   5  17      143.42      137.39     13.70 o
   4   5  17     1221.07     1149.82    143.20 o
   5   5  17      598.11      628.97     50.93 o
   6   5  17        8.38        7.33      4.33 o
   7   5  17       29.46       35.15      3.51 o
   8   5  17       10.30        4.54      6.71 o
   0   6  17     1185.46     1053.01     42.34 o
   1   6  17       25.45       25.34      6.80 o
   2   6  17      586.24      572.38     16.50 o
   3   6  17      851.38      819.96     20.59 o
   4   6  17       57.43       58.25      5.72 o
   5   6  17        0.85       10.82      6.51 o
   6   6  17       35.44       50.72      7.23 o
   7   6  17      113.46      106.97     10.29 o
   8   6  17        6.27       17.15     14.44 o
   1   7  17       32.14       33.47      5.19 o
   2   7  17      728.55      820.72     81.61 o
   3   7  17       10.64       17.23      5.14 o
   4   7  17      490.91      498.16     18.65 o
   5   7  17      152.54      132.28      9.55 o
   6   7  17      250.85      254.20     14.61 o
   7   7  17        0.73        5.47     13.42 o
   0   8  17     3006.97     3075.19    241.46 o
   1   8  17      443.38      431.84     41.50 o
   2   8  17       24.32       34.97      5.81 o
   3   8  17      195.15      185.96     12.39 o
   4   8  17      273.57      234.22     11.39 o
   5   8  17        2.16        4.79      7.67 o
   6   8  17      165.40      157.69     15.30 o
   7   8  17        2.76        7.72      3.49 o
   1   9  17        0.78       16.09     15.10 o
   2   9  17      547.34      503.21     24.53 o
   3   9  17      429.98      366.35     18.02 o
   4   9  17      793.50      818.43     19.43 o
   5   9  17      125.87      133.74      9.00 o
   6   9  17       30.71       38.03      7.26 o
   7   9  17        1.29        5.93      5.97 o
   0  10  17        3.00       16.78     14.86 o
   1  10  17       52.70       55.26     10.69 o
   2  10  17      525.78      497.17     27.16 o
   3  10  17       14.61       18.94     17.26 o
   5  10  17      358.91      322.92     34.43 o
   6  10  17       76.14       81.54      9.01 o
   7  10  17        6.01        8.23     20.14 o
   1  11  17      841.28      816.99    110.49 o
   2  11  17      579.11      515.96     31.69 o
   3  11  17        4.25       10.40      8.40 o
   4  11  17       35.69       38.97      6.45 o
   5  11  17        8.75       29.14      8.61 o
   6  11  17       39.80       39.03      6.71 o
   0  12  17     3760.28     3654.54    157.60 o
   1  12  17       16.18       30.06     10.36 o
   2  12  17        0.45        8.21      9.87 o
   3  12  17       48.86       48.00      6.00 o
   4  12  17        2.94       20.08      5.52 o
   5  12  17       17.30       16.77      7.79 o
   6  12  17      159.37      119.52     11.28 o
   1  13  17       78.55       62.14      6.23 o
   2  13  17      190.64      165.86      9.82 o
   3  13  17       48.52       35.96      7.16 o
   4  13  17      231.95      201.42     16.72 o
   5  13  17       10.22       14.08      4.94 o
   0  14  17        7.92       12.91      9.08 o
   1  14  17        1.61        9.12     11.09 o
   2  14  17      161.35      161.30     10.46 o
   3  14  17       17.87       30.84      8.77 o
   4  14  17       23.68       27.06      9.20 o
   5  14  17        1.24       14.65      6.97 o
   2  15  17       27.83       33.29     10.54 o
   3  15  17        9.59       25.89      9.19 o
   4  15  17        0.02       14.86     10.55 o
   0  16  17       55.20       70.49     12.56 o
   1  16  17      101.04      107.65     13.08 o
   2  16  17       59.08       60.30      8.18 o
   3  16  17        5.00       19.28      6.91 o
   1  17  17        0.86       13.42     21.57 o
   2  17  17       18.89       38.59     15.93 o
   0   0  18       14.86        7.67      6.71 o
   1   0  18      619.84      672.40     16.53 o
   2   0  18     1391.53     1331.28     57.07 o
   3   0  18      682.27      760.96      8.15 o
   4   0  18     1052.43     1083.42     13.56 o
   5   0  18       11.31       14.26      6.20 o
   6   0  18       18.58       34.66      6.10 o
   7   0  18        2.34       10.03      5.73 o
   8   0  18      321.33      181.83     35.47 o
   1   1  18      328.05      294.01     12.26 o
   2   1  18       11.48       18.60      8.00 o
   3   1  18      240.00      226.36      9.38 o
   4   1  18      166.74      148.75     14.83 o
   5   1  18      530.98      499.56      9.63 o
   6   1  18       42.20       48.64      6.77 o
   7   1  18        2.91        6.91      6.33 o
   8   1  18       64.69       67.52      7.27 o
   1   2  18      164.49      194.55      7.89 o
   2   2  18     2185.54     2367.67     59.31 o
   3   2  18      772.58      780.12     18.18 o
   4   2  18      198.57      196.59     19.54 o
   5   2  18       95.09      100.47      6.88 o
   6   2  18       50.86       46.89      4.73 o
   7   2  18       58.78       54.91      5.95 o
   8   2  18       31.91       30.24      5.67 o
   1   3  18     1067.87      922.42      5.33 o
   2   3  18     1157.56     1037.79     11.77 o
   3   3  18      874.00      939.14     58.20 o
   4   3  18     1040.10     1025.16    119.48 o
   5   3  18     1191.18     1225.74     49.89 o
   6   3  18       16.00       15.12      6.16 o
   7   3  18       27.28       16.08      6.50 o
   8   3  18       89.37       81.96     12.19 o
   0   4  18       10.14       10.50      6.26 o
   1   4  18      457.48      510.77     54.33 o
   2   4  18      403.55      367.71     15.52 o
   3   4  18       10.77       22.42      5.84 o
   4   4  18     1305.43     1355.07     47.16 o
   5   4  18        9.00        5.48      3.33 o
   6   4  18      161.73      202.67      6.65 o
   7   4  18        0.93       13.87      8.13 o
   8   4  18       76.12       78.76      4.46 o
   1   5  18      383.32      393.46     15.55 o
   2   5  18      896.62      892.84     16.38 o
   3   5  18      280.65      301.83     14.40 o
   4   5  18     1366.90     1420.20    132.80 o
   5   5  18      376.62      354.11     17.87 o
   6   5  18      232.98      198.22     25.03 o
   7   5  18        0.53       12.46     23.49 o
   8   5  18        3.57        5.22      2.00 o
   0   6  18     1144.39     1077.43     62.30 o
   1   6  18        7.47       12.23      8.14 o
   2   6  18      388.18      340.94     11.57 o
   3   6  18     1728.98     1675.07     75.38 o
   4   6  18     1696.28     1661.55     93.46 o
   5   6  18       64.09       55.00      6.51 o
   6   6  18       20.01       22.62      3.99 o
   7   6  18       89.74       65.78      6.59 o
   8   6  18       43.99       48.91      8.52 o
   1   7  18      245.49      228.97     11.63 o
   2   7  18      403.91      329.78     18.31 o
   3   7  18       49.48       40.93      6.37 o
   4   7  18     1694.23     1687.10     47.63 o
   5   7  18        6.98       18.11      4.84 o
   6   7  18       16.96       13.96      7.22 o
   7   7  18       20.89       22.06      6.72 o
   0   8  18      598.26      544.90     15.68 o
   1   8  18      316.32      352.68     36.85 o
   2   8  18      415.76      354.27     46.62 o
   3   8  18     1347.39     1286.69     28.67 o
   4   8  18      385.24      354.53     13.99 o
   5   8  18       17.93       21.90      5.48 o
   6   8  18      376.54      295.68     31.10 o
   7   8  18       17.86       12.64      7.75 o
   1   9  18       14.90       18.03      6.84 o
   2   9  18       61.40       56.60      5.13 o
   3   9  18        3.55       16.47      7.44 o
   4   9  18      476.77      443.83     15.47 o
   5   9  18        0.70       13.24      9.83 o
   6   9  18       10.64       14.95      6.90 o
   7   9  18        1.84        9.56      5.43 o
   0  10  18      979.07      991.06     98.03 o
   1  10  18        0.51       13.90      7.18 o
   2  10  18      142.66      165.61      9.28 o
   3  10  18      864.50      953.54     16.74 o
   4  10  18      222.45      258.79     12.12 o
   5  10  18        0.46        7.19      6.23 o
   6  10  18       92.50      100.74      6.55 o
   7  10  18        9.49       12.76      5.02 o
   1  11  18      914.45      848.49     99.51 o
   2  11  18     1008.43     1042.49     31.76 o
   3  11  18       49.62       38.18      6.76 o
   4  11  18       59.99       72.27      7.20 o
   5  11  18       90.57       92.25      7.35 o
   6  11  18       40.57       39.93      6.32 o
   0  12  18      240.84      283.20     14.91 o
   1  12  18       10.77       17.52      6.72 o
   2  12  18      472.49      460.64     44.14 o
   3  12  18      311.86      255.52     17.52 o
   4  12  18       49.42       46.79      7.62 o
   5  12  18        1.31       20.61     17.74 o
   6  12  18      138.80      119.09      9.30 o
   2  13  18       44.48       44.36      7.27 o
   3  13  18        2.25        9.96      5.86 o
   4  13  18        5.67       16.64      6.13 o
   5  13  18       14.75       38.47      7.93 o
   0  14  18       89.07       87.37     14.86 o
   1  14  18        6.97       26.08      8.08 o
   2  14  18       13.45       25.28      6.55 o
   3  14  18      113.02       85.71     11.70 o
   4  14  18        6.99        8.90      9.72 o
   5  14  18       31.30       40.65      4.82 o
   1  15  18      229.07      251.89     17.38 o
   2  15  18       94.06       78.00     10.56 o
   3  15  18       24.07       23.16     10.15 o
   4  15  18       30.33       38.73     10.14 o
   0  16  18       47.89       34.88     14.39 o
   1  16  18      166.39      153.32     19.04 o
   2  16  18       27.78       35.60      9.40 o
   3  16  18        0.86       15.06      7.80 o
   1  17  18        4.82       22.48     12.40 o
   2  17  18       14.65       33.26     18.46 o
   1   1  19     5079.26     4886.57    246.51 o
   2   1  19      316.96      291.75     19.95 o
   3   1  19        1.40        6.16      5.22 o
   4   1  19      496.56      485.99     23.54 o
   5   1  19     1454.00     1483.05     33.81 o
   6   1  19       23.88       22.91      4.20 o
   7   1  19      116.78      112.00      6.48 o
   8   1  19       70.54       65.71      5.66 o
   0   2  19     3083.71     2881.77     32.57 o
   1   2  19      319.19      309.38     22.24 o
   2   2  19       34.64       23.72     11.75 o
   3   2  19     1049.41      991.69     40.38 o
   4   2  19      355.58      372.42     11.21 o
   5   2  19     1204.90     1324.08     53.17 o
   6   2  19       59.91       53.76      5.60 o
   7   2  19       13.16       14.95      6.00 o
   8   2  19       65.63       66.27      6.28 o
   1   3  19     1065.79     1018.17     33.12 o
   3   3  19      102.64       88.96      6.17 o
   4   3  19      571.08      607.54     17.05 o
   5   3  19     1011.47     1165.78     57.78 o
   6   3  19      154.47      132.72      6.69 o
   7   3  19      102.79      102.33      9.88 o
   8   3  19       17.15       19.54      6.18 o
   0   4  19      690.61      661.61    107.62 o
   1   4  19      490.17      548.06     25.30 o
   2   4  19       58.73       61.14      4.57 o
   3   4  19      174.78      179.38     20.35 o
   4   4  19      381.53      385.72     42.43 o
   5   4  19      300.18      294.06      9.48 o
   6   4  19      413.33      408.70     11.01 o
   7   4  19       47.96       31.74      5.77 o
   1   5  19       24.47       21.90      6.86 o
   2   5  19      329.10      391.33     18.22 o
   3   5  19       11.32       12.52      5.66 o
   4   5  19      567.97      549.75     31.10 o
   5   5  19        0.06       11.99      6.71 o
   6   5  19        0.47        9.92      4.50 o
   7   5  19       91.08       83.13     10.87 o
   8   5  19       63.91       66.81      8.97 o
   0   6  19      142.78      130.83     17.99 o
   1   6  19     1516.69     1497.28     71.44 o
   2   6  19     1146.38     1164.78     32.83 o
   3   6  19     1266.40     1271.84     27.54 o
   4   6  19      114.87       96.73     10.21 o
   5   6  19        1.41       16.40      6.55 o
   6   6  19        9.23       22.46      7.26 o
   1   7  19       79.67      102.18      4.09 o
   2   7  19       18.15       16.99      5.54 o
   3   7  19        5.09       17.76      4.94 o
   4   7  19     1394.90     1384.75     33.04 o
   5   7  19       36.46       34.35      6.64 o
   6   7  19        0.61        4.24      6.60 o
   7   7  19       40.50       39.51     15.22 o
   0   8  19       81.55       90.34      7.67 o
   1   8  19        9.53       22.23      7.20 o
   2   8  19       70.80       89.60      7.78 o
   3   8  19       22.75       15.06      5.51 o
   4   8  19      181.40      182.59      7.89 o
   5   8  19       64.35       75.80      6.89 o
   6   8  19        9.97       25.41     19.66 o
   7   8  19       57.71       48.81      6.98 o
   1   9  19       58.48       69.30     11.93 o
   2   9  19      182.06      203.65     22.29 o
   3   9  19      549.54      571.23     12.40 o
   4   9  19        0.08       15.44      9.59 o
   5   9  19       10.97       18.84      8.41 o
   6   9  19       77.94       81.70     10.38 o
   7   9  19      122.60      110.51     16.22 o
   0  10  19     1643.78     1550.32     71.71 o
   1  10  19       92.05       83.71      9.96 o
   2  10  19       64.13       62.70      8.03 o
   3  10  19      507.74      530.99     24.59 o
   4  10  19       65.55       66.74      6.99 o
   5  10  19        2.15       15.81      4.80 o
   6  10  19        4.18       17.81      5.61 o
   1  11  19       14.44       16.27     10.01 o
   2  11  19      110.61      109.55      6.55 o
   3  11  19       67.25       72.07      8.79 o
   4  11  19        4.26       10.71      8.69 o
   5  11  19       23.29       22.09      5.16 o
   6  11  19       13.16        7.59      6.16 o
   0  12  19      199.28      219.49     21.82 o
   1  12  19       11.52       27.77      7.35 o
   2  12  19       73.55       51.14      7.69 o
   3  12  19      204.63      257.12     17.65 o
   4  12  19       13.17       18.34      7.09 o
   5  12  19       61.47       71.75     11.51 o
   6  12  19        1.22       28.80     11.77 o
   1  13  19      689.93      671.21     34.77 o
   2  13  19        6.33       27.32      8.65 o
   3  13  19        1.77       11.03     17.26 o
   4  13  19       14.52       12.22      5.26 o
   5  13  19       44.09       52.17     12.66 o
   0  14  19       48.49       43.38      9.07 o
   1  14  19       86.02       74.24      8.51 o
   2  14  19        1.46       14.42     13.70 o
   3  14  19        3.06       26.31      8.07 o
   4  14  19        6.48       21.37      9.25 o
   1  15  19       39.35       43.07     11.80 o
   3  15  19       37.82       33.52     10.27 o
   4  15  19        4.18        7.51     11.17 o
   0  16  19       40.29       25.35     15.67 o
   1  16  19       25.47       31.59     12.32 o
   2  16  19        0.28       21.07      8.59 o
   3  16  19       88.50       95.72     12.11 o
   1  17  19      107.93       99.02     10.03 o
   0   0  20     5433.98     6611.17    113.69 o
   1   0  20       30.72       41.00      9.83 o
   2   0  20      361.05      384.03     17.52 o
   3   0  20     4512.71     4761.56    100.00 o
   4   0  20        3.12        9.11     10.07 o
   5   0  20     1208.11     1242.84    242.06 o
   6   0  20       10.57       19.36     12.70 o
   7   0  20        6.11        7.89      7.14 o
   8   0  20        2.78       12.46     10.07 o
   1   1  20      851.14      712.71     51.35 o
   2   1  20       34.13       29.86      4.57 o
   3   1  20      356.53      390.82     26.58 o
   4   1  20       96.41       98.13      7.27 o
   5   1  20      273.85      297.80     17.31 o
   6   1  20       14.12       21.14      5.97 o
   7   1  20      290.99      321.00     17.03 o
   8   1  20        2.69        5.85      6.12 o
   1   2  20      110.42      102.74      6.10 o
   2   2  20      279.06      300.55     23.89 o
   3   2  20      117.78      103.30      5.33 o
   4   2  20       98.92       93.12      6.40 o
   5   2  20       15.74        9.51      4.09 o
   6   2  20       70.36       74.57      6.42 o
   7   2  20       62.62       69.23      5.43 o
   8   2  20        3.65        7.31      5.17 o
   1   3  20      245.14      191.02     15.32 o
   2   3  20      523.08      516.41      7.56 o
   3   3  20      814.21      803.92     42.03 o
   4   3  20      381.42      379.79     17.11 o
   5   3  20      883.59      988.58     80.56 o
   6   3  20       11.80       20.47      6.04 o
   7   3  20      156.39      188.85      5.90 o
   8   3  20        0.02       10.70      4.80 o
   0   4  20     3970.84     4080.02     32.36 o
   1   4  20     1112.36     1225.56     34.16 o
   2   4  20      341.75      340.20      7.24 o
   3   4  20     1140.79     1176.34     31.07 o
   4   4  20      309.87      279.95      8.24 o
   5   4  20      189.55      185.33     10.74 o
   6   4  20      219.81      214.16      9.90 o
   7   4  20        1.93       20.87      5.74 o
   8   4  20        0.17       14.57     15.96 o
   1   5  20      146.82      139.78      4.93 o
   2   5  20      206.09      199.24     10.52 o
   3   5  20      447.57      449.13     48.81 o
   4   5  20       47.46       26.13      6.08 o
   5   5  20      178.16      185.65      9.62 o
   6   5  20       86.56       68.61      9.62 o
   7   5  20      112.67      114.49     13.88 o
   0   6  20     1051.44     1073.26     57.70 o
   1   6  20       87.82       94.48      7.34 o
   2   6  20       52.58       21.03      5.96 o
   3   6  20      212.03      197.36     16.47 o
   4   6  20      359.02      405.24     42.45 o
   5   6  20       25.24       31.89      6.37 o
   6   6  20       25.02       15.32      5.14 o
   7   6  20       87.96       59.03      6.88 o
   1   7  20      152.42      134.80      6.22 o
   2   7  20       33.41       35.10      5.67 o
   3   7  20       57.65       58.74      8.86 o
   4   7  20     1670.50     1679.99     39.34 o
   5   7  20        4.11       14.58      5.11 o
   6   7  20       40.82       51.71      6.77 o
   7   7  20       32.78       37.34      6.06 o
   0   8  20      140.30      128.17     17.74 o
   1   8  20      499.04      524.65      7.39 o
   2   8  20      168.79      158.61     11.38 o
   3   8  20        4.34       21.77      7.53 o
   4   8  20       16.63       12.57      5.94 o
   5   8  20       22.88       33.27      5.87 o
   6   8  20       58.08       49.38      6.64 o
   7   8  20        8.91        5.75      8.63 o
   1   9  20      402.71      364.59     54.20 o
   2   9  20      293.12      266.00     20.36 o
   3   9  20      599.51      566.17     11.88 o
   4   9  20       92.57       77.53      7.32 o
   5   9  20       14.17       26.31      5.96 o
   6   9  20       26.38       26.54      8.65 o
   7   9  20        3.38       21.80     15.15 o
   0  10  20     1146.84     1161.46     99.98 o
   1  10  20       90.02       77.91      8.23 o
   2  10  20      348.47      345.53     15.65 o
   3  10  20        6.47        6.31      9.36 o
   5  10  20        0.84       17.74     17.74 o
   6  10  20        4.80       10.29      3.94 o
   1  11  20       36.92       30.22      6.31 o
   2  11  20       88.97       81.16      9.52 o
   3  11  20      196.93      195.35      9.26 o
   4  11  20       13.58       15.20      8.50 o
   5  11  20       89.67      103.18     23.30 o
   6  11  20        3.66        8.84      7.99 o
   0  12  20      477.90      445.65    140.13 o
   1  12  20        0.02        5.97     12.32 o
   2  12  20        8.82       13.58      8.31 o
   3  12  20        2.05       10.34      8.79 o
   4  12  20       12.89       28.61      7.41 o
   5  12  20        0.81       15.97     10.91 o
   1  13  20        1.83       18.98     10.67 o
   2  13  20       11.97       26.55      9.79 o
   3  13  20       57.71       72.57      9.18 o
   4  13  20       20.29       52.04     20.18 o
   5  13  20       37.60       28.90      6.41 o
   0  14  20        5.46       24.72     28.29 o
   1  14  20       73.94       93.45      8.19 o
   2  14  20        8.40       13.35     17.12 o
   3  14  20       46.74       45.95     15.99 o
   4  14  20       32.48       19.42      8.41 o
   1  15  20        1.13        2.91     12.20 o
   2  15  20        5.17        9.63      9.73 o
   3  15  20        7.33       17.45     11.21 o
   0  16  20        0.01       45.06     22.53 o
   1  16  20        2.95       10.53     15.90 o
   2  16  20        0.06       14.32     14.81 o
   1   1  21      979.10      917.44     33.87 o
   2   1  21      493.56      477.99     14.48 o
   3   1  21       37.46       38.51      5.07 o
   4   1  21     1274.71     1259.60     16.87 o
   5   1  21      139.59      143.97      7.61 o
   6   1  21       56.35       49.64      5.21 o
   7   1  21        2.79       10.53      5.02 o
   8   1  21        5.12        6.82      4.16 o
   0   2  21    13704.83    14386.38     93.57 o
   1   2  21       79.82       92.13      6.52 o
   2   2  21        3.38        8.63      7.67 o
   3   2  21     3595.36     3495.21     62.31 o
   4   2  21        0.16       17.97      6.33 o
   5   2  21        6.75       14.23      5.91 o
   6   2  21      330.62      357.23     22.87 o
   7   2  21        6.16       15.02      3.80 o
   8   2  21      185.03      203.01      9.58 o
   1   3  21      153.79      140.30      6.85 o
   2   3  21      376.94      409.05     25.54 o
   3   3  21       36.54       26.73      4.56 o
   4   3  21      780.04      742.26     19.60 o
   5   3  21        9.31       12.95      4.63 o
   6   3  21        0.17       12.46      9.11 o
   7   3  21        2.62       10.08      4.84 o
   8   3  21        0.22        9.77      6.98 o
   1   4  21      336.26      340.68     15.38 o
   2   4  21       45.98       42.08      3.57 o
   3   4  21       17.25       23.02      5.48 o
   4   4  21     2515.93     2470.26     80.77 o
   5   4  21        0.01       20.16      6.46 o
   6   4  21       20.49       31.67      4.98 o
   7   4  21       22.28       23.31      9.07 o
   1   5  21      919.85      912.89     31.52 o
   2   5  21      302.25      297.29      9.23 o
   3   5  21      270.24      274.69     11.49 o
   4   5  21     3120.46     3177.89     84.84 o
   5   5  21       30.95       42.54      5.01 o
   6   5  21        9.62       13.34      6.76 o
   7   5  21      260.31      277.31     42.99 o
   0   6  21     1522.63     1447.52     44.53 o
   1   6  21       28.46       24.37      6.21 o
   2   6  21      359.54      360.55      7.46 o
   3   6  21      133.06      146.65     10.11 o
   4   6  21      728.63      720.41     44.91 o
   5   6  21      204.41      195.74     11.42 o
   6   6  21      812.62      839.20     22.11 o
   7   6  21        5.44        7.60      6.72 o
   1   7  21      224.11      228.54     11.91 o
   2   7  21      236.91      232.51      7.66 o
   3   7  21        2.05       37.87     22.05 o
   4   7  21      660.00      626.55     28.27 o
   5   7  21       10.29       11.99      4.71 o
   6   7  21       74.18       65.82      6.38 o
   7   7  21       14.40       23.49      8.15 o
   0   8  21     1585.44     1625.82     63.53 o
   1   8  21      244.01      231.04     26.86 o
   2   8  21       76.90      100.07      5.91 o
   3   8  21        3.61       23.42     10.31 o
   4   8  21       40.47       54.02      8.72 o
   5   8  21       14.07       12.14      8.42 o
   6   8  21       88.22       83.92      6.64 o
   7   8  21       21.03       20.60      7.75 o
   1   9  21      286.87      272.94      9.22 o
   2   9  21      215.20      170.57     14.68 o
   3   9  21       28.89       23.56      5.27 o
   4   9  21       80.24       93.80      8.86 o
   5   9  21        2.89       11.78      5.22 o
   6   9  21        0.80        9.26      5.17 o
   0  10  21       22.50       25.59     11.03 o
   1  10  21       12.90       14.22      8.33 o
   2  10  21        0.01       12.21      6.94 o
   3  10  21       21.98       30.84      7.55 o
   4  10  21        6.97       22.49      6.50 o
   5  10  21       34.52       28.63      7.13 o
   6  10  21        7.24       16.70      7.91 o
   1  11  21        3.27       23.78      7.69 o
   2  11  21      149.10      167.44     13.10 o
   3  11  21       25.89       24.93      7.56 o
   4  11  21      123.18      110.83      7.33 o
   5  11  21       23.95       15.77      8.84 o
   6  11  21        3.79       11.09      4.77 o
   0  12  21      132.99      126.22     74.33 o
   1  12  21      184.87      150.74     11.53 o
   2  12  21       53.95       48.37      9.07 o
   3  12  21      144.09      177.23     29.07 o
   4  12  21       98.74       89.09     11.77 o
   5  12  21        9.10       24.88      8.04 o
   1  13  21       22.28       40.93      7.15 o
   3  13  21       13.49       19.70      7.15 o
   4  13  21       17.77       43.50      8.17 o
   5  13  21       10.22       20.92     15.58 o
   0  14  21        1.74       22.32     10.60 o
   1  14  21        4.98       14.30      9.98 o
   2  14  21       60.42       69.22     15.41 o
   3  14  21        3.04       37.77     14.01 o
   4  14  21        7.45       12.33     11.14 o
   1  15  21       92.02      100.53      9.99 o
   2  15  21       19.76       17.60      9.03 o
   3  15  21       46.03       37.50      7.85 o
   0  16  21        8.09       23.01     10.55 o
   1  16  21        3.76       18.05     16.94 o
   2  16  21       55.95       60.66      9.13 o
   0   0  22     1283.23     1367.28    107.80 o
   1   0  22        5.42        8.25      5.53 o
   2   0  22      142.06      128.75     14.87 o
   3   0  22        2.20        7.67     10.55 o
   4   0  22      515.43      540.75     51.36 o
   5   0  22       25.33       41.54      5.80 o
   6   0  22       60.96       69.78      9.83 o
   7   0  22        6.76       17.46      8.60 o
   8   0  22      283.97      281.82     22.17 o
   1   1  22      525.99      508.68     10.74 o
   2   1  22      574.90      571.60     31.54 o
   3   1  22      223.65      244.16     16.62 o
   4   1  22     2266.28     2211.10     60.34 o
   5   1  22        0.28       12.46      5.64 o
   7   1  22       23.62       29.41     10.02 o
   8   1  22       13.84       14.02      5.62 o
   0   2  22       86.59       84.33     21.10 o
   1   2  22       28.47       44.68      5.49 o
   2   2  22      121.11      122.94      5.88 o
   4   2  22        0.11        7.67      9.59 o
   5   2  22      234.03      220.39     10.11 o
   6   2  22        0.85        8.22      3.89 o
   7   2  22        0.82       36.44     13.42 o
   8   2  22        0.00       11.76      6.55 o
   1   3  22       49.53       68.63      9.29 o
   2   3  22     1329.20     1325.41    106.84 o
   3   3  22       11.99       34.06      4.97 o
   4   3  22       70.37       67.00      6.30 o
   5   3  22      306.20      287.93     15.88 o
   6   3  22       72.15       65.89      4.63 o
   7   3  22       13.36       16.82      5.21 o
   0   4  22     3954.54     3969.14    105.68 o
   1   4  22        0.05       11.45      3.97 o
   2   4  22     1680.01     1551.81     77.29 o
   3   4  22       20.51       26.80      5.80 o
   4   4  22        9.94        5.96      5.43 o
   5   4  22       17.20       26.93      8.67 o
   6   4  22      105.98      129.62     12.02 o
   7   4  22        1.87       13.88     10.73 o
   1   5  22        4.45       14.88     12.46 o
   2   5  22        8.52        8.57      4.73 o
   3   5  22      284.43      298.23     10.82 o
   4   5  22     1961.71     1964.15     45.67 o
   5   5  22       72.87       73.03      7.60 o
   6   5  22        5.54        7.48      9.07 o
   7   5  22       21.07       20.15      5.95 o
   0   6  22      810.05      754.42     80.95 o
   1   6  22       25.65       24.74      7.72 o
   2   6  22      241.65      206.14     11.18 o
   3   6  22      119.57      124.39      6.37 o
   4   6  22       51.23       63.98      7.56 o
   5   6  22        0.01       10.02      6.08 o
   6   6  22        0.88       16.32      7.84 o
   7   6  22        4.49       15.89      5.54 o
   1   7  22       76.96       76.44      6.59 o
   2   7  22       46.79       40.46      5.57 o
   3   7  22        0.00       10.98      4.84 o
   4   7  22      473.03      465.05     15.39 o
   5   7  22      115.03      115.52      5.83 o
   6   7  22      103.97      105.25      8.03 o
   0   8  22     2457.04     2364.68    121.77 o
   1   8  22        1.35       14.15      6.75 o
   2   8  22      342.79      387.05     12.44 o
   3   8  22      194.56      194.75      9.76 o
   4   8  22      786.02      784.16     65.50 o
   5   8  22        2.84       12.33      7.92 o
   6   8  22        1.97       10.86      5.25 o
   7   8  22        5.79       12.49      7.67 o
   1   9  22      230.48      226.73     10.65 o
   2   9  22      478.02      498.25     18.38 o
   3   9  22      341.56      312.09     15.65 o
   4   9  22       20.24       17.83      6.15 o
   5   9  22      126.61      123.10     11.11 o
   6   9  22       51.99       35.23      9.80 o
   0  10  22      145.73      131.98     13.81 o
   1  10  22      177.62      197.11      7.96 o
   2  10  22      985.44      970.11     96.74 o
   3  10  22       77.42       76.60      7.89 o
   4  10  22      106.95      130.03      8.82 o
   5  10  22       63.45       49.11      6.23 o
   1  11  22       20.63       38.95     10.42 o
   2  11  22       90.73       85.88     13.01 o
   3  11  22       55.29       37.62      8.28 o
   4  11  22       72.16       76.68      8.17 o
   5  11  22       17.66       20.32      7.20 o
   6  11  22        9.01       17.74      7.57 o
   0  12  22        2.16       13.18     13.21 o
   1  12  22       79.46       51.10      8.69 o
   2  12  22       38.06       35.04      7.92 o
   3  12  22       50.70       23.09      9.62 o
   4  12  22       41.55       33.87      7.61 o
   5  12  22        7.37       15.73      7.94 o
   1  13  22        2.24       21.64      9.47 o
   2  13  22       18.70       26.81      7.07 o
   3  13  22       22.72       31.51     12.39 o
   4  13  22       35.30       29.22      9.82 o
   0  14  22        3.92        1.92     22.05 o
   1  14  22       22.37       20.60      8.17 o
   2  14  22       32.50       38.52      8.19 o
   3  14  22        0.05        4.48      6.17 o
   4  14  22        7.12        3.84     16.78 o
   1  15  22       47.45       54.80     14.54 o
   2  15  22      209.08      167.72     11.08 o
   3  15  22        0.23       21.37      9.76 o
   0  16  22        3.38        0.48     19.18 o
   1  16  22       59.14       51.81     15.92 o
   1   1  23      285.67      250.54      6.84 o
   2   1  23       50.27       33.85      5.27 o
   3   1  23       55.21       58.72      7.44 o
   4   1  23       49.78       40.67      6.30 o
   5   1  23      551.12      545.06     20.09 o
   6   1  23       16.18       23.62      6.53 o
   7   1  23      182.60      211.82     11.90 o
   0   2  23        1.38       11.66      6.32 o
   1   2  23       26.50       31.40      6.23 o
   2   2  23        3.95       10.58      4.37 o
   3   2  23      699.43      736.65     12.55 o
   4   2  23      298.74      281.68      9.10 o
   5   2  23       44.18       64.30      7.19 o
   6   2  23       44.89       42.78      8.12 o
   7   2  23        5.91       18.51      6.83 o
   1   3  23       41.89       46.92      5.64 o
   2   3  23        6.93        3.84     15.34 o
   3   3  23      247.54      239.68     13.09 o
   4   3  23      888.51      827.23     31.06 o
   5   3  23       25.71       31.34      4.26 o
   6   3  23        3.40       10.07      8.63 o
   7   3  23       16.39       35.24     11.49 o
   0   4  23      269.26      252.76     14.39 o
   1   4  23      774.43      760.60     17.72 o
   2   4  23       15.98       19.83      9.31 o
   3   4  23      351.77      365.68     64.34 o
   4   4  23       47.26       53.65      7.89 o
   5   4  23        3.33       24.04      9.00 o
   6   4  23        0.07       17.25     11.81 o
   7   4  23       11.24       15.02      7.72 o
   1   5  23      495.78      451.48     18.43 o
   2   5  23      122.22      121.58      8.71 o
   3   5  23       23.10       22.01      5.55 o
   4   5  23        1.30       15.34     15.34 o
   5   5  23      875.68      828.78     13.05 o
   6   5  23       67.22       83.05     12.21 o
   7   5  23      223.21      212.06     20.15 o
   0   6  23     1116.90     1019.58     29.68 o
   1   6  23      204.90      172.20      9.76 o
   2   6  23       66.13       61.56      9.33 o
   3   6  23     1112.74     1113.32     19.60 o
   4   6  23      158.02      166.06     11.18 o
   5   6  23       11.31       16.11      6.05 o
   6   6  23      153.57      177.31     12.42 o
   7   6  23      108.81      100.57     14.71 o
   1   7  23       73.49       64.86      9.18 o
   2   7  23        1.89        8.82      5.76 o
   3   7  23      105.04      100.97      6.03 o
   4   7  23        4.19       31.21      7.17 o
   5   7  23      342.19      291.84      9.35 o
   6   7  23       11.58       18.43      9.57 o
   7   7  23       18.68       11.15     11.75 o
   0   8  23       36.29       31.45     16.78 o
   1   8  23     1968.93     1923.63    125.20 o
   2   8  23        0.33       12.27      5.21 o
   3   8  23      207.38      205.93     10.11 o
   4   8  23        0.53       27.47     15.34 o
   5   8  23       23.54       21.99      5.92 o
   6   8  23      325.76      319.15     35.70 o
   1   9  23      113.55      118.12      8.33 o
   2   9  23       19.98       18.85      8.34 o
   3   9  23       37.62       55.77      9.48 o
   4   9  23      241.75      247.84     13.74 o
   5   9  23      471.11      457.15     31.37 o
   6   9  23        0.15       14.84      9.05 o
   0  10  23      283.94      256.93     11.47 o
   1  10  23       15.48       18.88      6.60 o
   2  10  23        0.45       17.68     13.02 o
   3  10  23      642.83      648.57     26.75 o
   4  10  23       17.80       28.74      6.66 o
   5  10  23       87.70      111.75     11.57 o
   6  10  23       22.65       17.17      6.07 o
   1  11  23       81.09       54.29      9.20 o
   2  11  23       18.81       21.15      6.16 o
   3  11  23      144.04      119.71     15.23 o
   4  11  23        0.15        2.82      7.68 o
   5  11  23        2.35       20.14      5.63 o
   0  12  23       50.79       27.85     13.90 o
   1  12  23      308.94      334.68     25.64 o
   2  12  23       11.41       16.24      8.05 o
   3  12  23        8.51       25.58      6.85 o
   4  12  23        2.26       18.61     16.54 o
   5  12  23       47.96       45.13      9.17 o
   1  13  23      365.13      335.02     16.13 o
   2  13  23       72.48       82.32     11.14 o
   3  13  23       23.05       25.89     10.18 o
   4  13  23       46.79       48.03      8.78 o
   0  14  23       88.29       98.90     19.66 o
   1  14  23        0.00       21.57     11.03 o
   2  14  23        1.86        6.09      8.35 o
   3  14  23       32.98       33.05     11.16 o
   1  15  23        4.22       25.82     14.76 o
   2  15  23       42.95       39.50     10.92 o
   0  16  23       10.05       21.57     22.53 o
   1  16  23        0.55       38.10     20.38 o
   0   0  24     1897.85     2036.18     12.53 o
   1   0  24     2208.30     2026.29     76.50 o
   2   0  24      227.62      229.90     24.22 o
   3   0  24     2154.69     2310.98    124.35 o
   4   0  24      113.76      122.09      7.83 o
   5   0  24      121.97      143.08      7.15 o
   6   0  24        9.40       17.26      8.15 o
   7   0  24       67.26       77.39     17.74 o
   1   1  24      148.46      128.41      8.89 o
   2   1  24       17.78       20.73      4.54 o
   3   1  24       55.63       55.44      5.35 o
   4   1  24     1174.01     1158.32     46.78 o
   5   1  24       41.29       49.88      6.06 o
   6   1  24      101.84       99.11      8.89 o
   7   1  24      153.77      174.08     17.41 o
   0   2  24       74.86       78.47     10.91 o
   1   2  24       20.18       22.17      5.51 o
   2   2  24        7.40       15.35      4.75 o
   3   2  24       37.85       36.05      5.81 o
   4   2  24      104.56      114.07      5.68 o
   5   2  24       14.25       10.26      7.96 o
   6   2  24       15.27       15.05      5.82 o
   7   2  24        6.33        8.77      4.89 o
   1   3  24      927.63      846.09     12.83 o
   2   3  24      172.78      172.60      8.14 o
   3   3  24        4.47        6.89      7.12 o
   4   3  24       26.14       30.74      6.18 o
   5   3  24      988.36     1058.65     15.97 o
   6   3  24        3.19       11.15     10.34 o
   7   3  24      336.80      364.38      8.71 o
   0   4  24        3.02       12.94     11.03 o
   1   4  24      289.05      256.57     13.81 o
   2   4  24        5.05       18.40      8.74 o
   3   4  24     1124.61     1182.63     46.97 o
   4   4  24        0.75       10.51      5.24 o
   5   4  24      235.90      222.80      9.64 o
   6   4  24        1.01       13.85      5.75 o
   7   4  24        1.61       15.06      6.49 o
   1   5  24      102.75       91.74     11.19 o
   2   5  24        0.00       11.84      4.17 o
   3   5  24      386.25      372.28     28.86 o
   4   5  24        1.71       11.96      5.86 o
   5   5  24      176.13      121.57     14.88 o
   6   5  24       11.06       23.36     11.17 o
   7   5  24       21.81       20.33     12.70 o
   1   6  24       50.91       25.89      5.61 o
   2   6  24      220.27      252.84      8.45 o
   3   6  24       51.01       36.59      6.66 o
   4   6  24      163.39      152.02     11.84 o
   5   6  24       42.22       49.25      9.72 o
   6   6  24        0.93       12.18      6.84 o
   7   6  24       12.46       21.27      7.84 o
   1   7  24      502.14      495.31     19.41 o
   2   7  24      874.17      976.98     44.90 o
   3   7  24      690.46      662.67     25.78 o
   4   7  24        0.02        9.89     11.03 o
   5   7  24      236.37      221.57     11.16 o
   6   7  24        7.61       12.46     12.94 o
   0   8  24        0.09       21.09     13.90 o
   1   8  24        1.35       10.53     10.70 o
   2   8  24       52.83       66.92     10.45 o
   3   8  24      530.43      535.68      8.73 o
   4   8  24        7.20       23.47      8.57 o
   5   8  24      264.77      267.45     11.78 o
   6   8  24       17.02       20.07     11.99 o
   1   9  24      463.76      460.20     20.85 o
   2   9  24       49.30       54.38      6.88 o
   3   9  24        0.05       12.34      6.04 o
   4   9  24       64.05       66.93      9.91 o
   5   9  24      154.51      127.46     12.81 o
   6   9  24        1.57       17.70      7.80 o
   0  10  24        4.63       30.68     12.94 o
   1  10  24      511.78      505.72     25.67 o
   2  10  24       22.59       14.96      5.81 o
   3  10  24       81.65       99.82      9.20 o
   4  10  24        1.95       13.61      6.41 o
   5  10  24        2.81       21.23     10.02 o
   6  10  24       14.34       16.54      6.13 o
   1  11  24      382.33      412.72     59.83 o
   2  11  24       20.14       34.04     17.74 o
   3  11  24        0.32       14.27      7.11 o
   4  11  24       69.55       71.06      7.71 o
   5  11  24       20.19       36.44      7.08 o
   0  12  24       72.45       86.14     13.67 o
   1  12  24       95.60       99.21     11.90 o
   2  12  24        5.81       17.54      7.86 o
   3  12  24       12.48       20.35      8.41 o
   4  12  24       14.14        6.55      7.49 o
   5  12  24       12.76       22.86      8.81 o
   1  13  24       34.64       40.49      9.50 o
   2  13  24       40.87       39.86      9.39 o
   3  13  24       48.27       30.08      8.03 o
   4  13  24       54.55       48.66     10.89 o
   0  14  24      144.84      129.43     16.10 o
   1  14  24      176.05      165.65     11.43 o
   2  14  24        0.22        3.70     14.05 o
   3  14  24       61.12       49.77      7.01 o
   1  15  24       33.38       43.45     10.17 o
   2  15  24       11.04       28.83      9.03 o
   1   1  25     1100.45     1165.51     49.50 o
   2   1  25       34.31       32.91      6.59 o
   3   1  25      138.03      145.58      6.31 o
   4   1  25     2400.67     2406.03     42.85 o
   5   1  25       23.72       32.47      5.42 o
   6   1  25        0.15        9.46      7.78 o
   7   1  25      126.98      116.08     12.18 o
   0   2  25      711.96      708.70     31.70 o
   1   2  25       50.69       47.07      7.61 o
   2   2  25     1221.59     1212.34     41.57 o
   3   2  25      558.44      541.39     13.58 o
   4   2  25        3.80       26.98      7.49 o
   5   2  25      101.91      127.88      8.40 o
   6   2  25      128.08      114.52      6.99 o
   7   2  25        1.14        8.42      7.18 o
   1   3  25        0.14        6.71     11.51 o
   2   3  25       30.89       35.90     11.68 o
   3   3  25       93.42       83.59      6.52 o
   4   3  25     1116.18     1136.26    103.88 o
   5   3  25        0.16       16.78     10.07 o
   6   3  25        4.87       12.11      5.25 o
   7   3  25       91.05       99.41      6.30 o
   0   4  25       20.85       21.00      6.65 o
   1   4  25      499.59      481.80     17.81 o
   2   4  25        0.35       14.98      7.08 o
   3   4  25       25.27       23.53      5.94 o
   4   4  25      104.64       88.96      5.61 o
   5   4  25      147.77      107.49      5.15 o
   6   4  25        9.53       19.70     11.51 o
   7   4  25        0.95       14.27      7.11 o
   1   5  25       10.80       24.84      9.96 o
   2   5  25       61.73       49.18      9.34 o
   3   5  25       58.29       73.01      6.57 o
   4   5  25       31.09       39.07      4.64 o
   5   5  25      125.52      119.65     10.31 o
   6   5  25        0.61       10.08     10.10 o
   7   5  25       61.12       65.70     19.59 o
   0   6  25     3588.91     3643.72     87.52 o
   1   6  25       13.43       18.87      6.21 o
   2   6  25       20.41       28.05      7.63 o
   3   6  25       76.04       83.51     10.27 o
   4   6  25       40.23       47.40     10.20 o
   5   6  25       24.07       16.34      5.86 o
   6   6  25        7.19       19.72      6.14 o
   1   7  25       45.49       34.47      5.07 o
   2   7  25       16.54       21.10      6.03 o
   3   7  25      429.07      346.46      8.59 o
   4   7  25       11.59       19.89     10.73 o
   5   7  25      142.34      122.93     13.98 o
   6   7  25       11.69       17.45     11.61 o
   0   8  25      117.15      142.66     11.69 o
   1   8  25        8.07       11.41      9.11 o
   2   8  25        0.94       11.12      6.51 o
   3   8  25       22.81       31.63      6.19 o
   4   8  25       64.19       36.96      6.19 o
   5   8  25        4.92       10.68     10.24 o
   6   8  25        2.73       17.73      8.30 o
   1   9  25        1.50       15.87     11.05 o
   2   9  25        0.66       27.95      9.81 o
   3   9  25      128.39      130.32      5.88 o
   4   9  25       15.60        7.11      5.39 o
   5   9  25        7.94       23.10     11.17 o
   6   9  25       46.41       37.40      7.67 o
   1  10  25       76.12       82.81      8.18 o
   2  10  25       20.06       23.49      7.80 o
   3  10  25       20.41       20.37      8.00 o
   4  10  25        8.64       22.81      4.77 o
   5  10  25        0.70       18.22     22.53 o
   1  11  25      123.29       92.21     14.88 o
   2  11  25       24.68       44.23      5.95 o
   3  11  25        4.74       15.05      9.25 o
   4  11  25       56.17       68.15     10.66 o
   5  11  25        1.97       21.29     11.51 o
   0  12  25      108.43      113.16     15.68 o
   1  12  25        6.31       25.36     12.37 o
   2  12  25        0.41       27.03     14.16 o
   3  12  25      112.81      118.56      7.01 o
   4  12  25       20.87       19.15      9.87 o
   1  13  25       81.29      101.52      9.92 o
   2  13  25        2.48        2.40     21.09 o
   3  13  25       51.10       34.94      9.49 o
   4  13  25       61.58       46.10      9.60 o
   0  14  25      194.22      231.57     15.50 o
   1  14  25        6.65       29.72     22.53 o
   2  14  25        0.39       18.09     16.76 o
   3  14  25        9.17       28.42     15.96 o
   1  15  25       41.32       41.46      9.40 o
   0   0  26      435.24      414.68     19.68 o
   1   0  26      850.05      830.40    145.10 o
   2   0  26     2101.72     2000.39     47.74 o
   3   0  26       27.36       32.98     11.27 o
   4   0  26      300.37      312.59     53.49 o
   5   0  26       16.99       27.78      7.70 o
   6   0  26       39.65       36.40      9.93 o
   7   0  26        0.03       26.33     10.83 o
   1   1  26       15.42       24.22      6.08 o
   2   1  26     2208.72     2224.52     46.00 o
   3   1  26        1.56       11.44      5.77 o
   4   1  26      486.05      508.44     20.02 o
   5   1  26       23.73       36.16      8.23 o
   6   1  26       14.67       23.62      7.83 o
   7   1  26        3.42       11.67     11.75 o
   0   2  26      550.06      596.70     35.77 o
   1   2  26      308.47      314.12     26.28 o
   2   2  26       29.28       18.75      5.72 o
   3   2  26      341.80      335.10     12.41 o
   4   2  26       58.59       58.98     10.19 o
   5   2  26        2.15       17.35      8.26 o
   6   2  26        1.96       19.68      7.45 o
   7   2  26       11.69       13.64      5.54 o
   1   3  26       94.83      106.81     10.52 o
   2   3  26      807.79      849.14     35.67 o
   3   3  26      786.84      797.63     22.84 o
   4   3  26     1189.86     1277.10     37.81 o
   5   3  26      116.96      110.04      5.93 o
   6   3  26        0.61       15.77      5.21 o
   7   3  26        2.57       11.51     13.42 o
   0   4  26     1328.55     1195.60     67.34 o
   1   4  26      136.69      149.01     24.78 o
   2   4  26      964.23      914.50     71.44 o
   3   4  26       58.16       76.68      9.82 o
   4   4  26      172.97      178.67     10.83 o
   5   4  26        6.60       24.93      9.49 o
   6   4  26      191.31      204.44     12.29 o
   7   4  26        0.75       15.18      9.00 o
   1   5  26       34.13       38.26      5.47 o
   2   5  26       62.58       60.03     10.52 o
   3   5  26        0.27        8.17      7.15 o
   4   5  26       72.96       58.51      7.18 o
   5   5  26      192.10      151.57     16.00 o
   6   5  26       30.87       42.57     10.76 o
   0   6  26      840.37      844.24     10.32 o
   1   6  26      396.29      407.27     38.27 o
   2   6  26       68.66       63.00      6.99 o
   3   6  26      296.71      301.22     41.81 o
   4   6  26        9.75       25.05      5.29 o
   5   6  26       63.69       57.60      8.38 o
   6   6  26        1.86       14.38     20.61 o
   1   7  26        1.62       21.28      7.09 o
   2   7  26      130.43      135.48      7.22 o
   3   7  26        1.61       15.97      8.85 o
   4   7  26       53.45       72.84      7.06 o
   5   7  26      354.60      327.68     26.10 o
   6   7  26      506.39      430.10     15.38 o
   0   8  26     1659.96     1602.15     54.46 o
   1   8  26      351.71      366.57     26.87 o
   2   8  26       62.96       80.01     10.25 o
   3   8  26        5.91       11.35     14.87 o
   4   8  26      138.14      126.73      6.33 o
   5   8  26        2.06       11.10      7.44 o
   6   8  26      203.83      176.41     20.01 o
   1   9  26       56.76       52.56      6.74 o
   2   9  26       85.52       68.58      8.65 o
   3   9  26       18.50       20.69      6.99 o
   4   9  26      146.86      148.48     12.67 o
   5   9  26        6.23       15.26      7.48 o
   0  10  26      386.24      392.54     14.79 o
   1  10  26      222.90      222.34     19.51 o
   2  10  26       66.36       77.88      9.22 o
   3  10  26       41.17       43.90     11.46 o
   4  10  26        5.34       26.81     11.99 o
   5  10  26       41.59       52.67      8.92 o
   1  11  26       55.88       49.59      8.58 o
   2  11  26      160.05      162.49     13.71 o
   3  11  26       24.06       25.91      9.19 o
   4  11  26      169.50      162.30     13.95 o
   5  11  26        0.98       13.90     12.46 o
   0  12  26       23.68       30.68     16.30 o
   1  12  26        9.74       17.81      5.71 o
   2  12  26        8.49       32.97     11.12 o
   3  12  26       45.17       29.78      9.35 o
   4  12  26       21.54       50.75      8.71 o
   1  13  26       13.63       44.17     14.14 o
   2  13  26      223.26      223.50     24.09 o
   3  13  26       15.34       12.87     10.90 o
   0  14  26       57.19       59.00     18.12 o
   1  14  26       11.97       42.95     14.74 o
   2  14  26       29.01       40.82      8.32 o
   1   1  27       18.02       19.62      4.97 o
   2   1  27      234.85      230.77     12.19 o
   3   1  27       21.69       21.85      5.70 o
   4   1  27      134.67      156.95      8.26 o
   5   1  27       31.54       41.31      7.15 o
   6   1  27       44.18       42.72      7.42 o
   7   1  27       24.74       20.08      6.18 o
   0   2  27      193.23      185.07     12.23 o
   1   2  27      722.72      770.69     47.41 o
   2   2  27      298.74      276.98      8.04 o
   3   2  27       57.47       58.36      7.97 o
   4   2  27       48.22       35.51      9.18 o
   5   2  27      157.04      152.08     17.58 o
   6   2  27       27.62       35.04      7.34 o
   7   2  27       24.81       36.13      7.61 o
   1   3  27      553.94      548.86      8.38 o
   2   3  27       31.67       40.89     10.63 o
   3   3  27      197.92      181.47     15.90 o
   4   3  27       60.38       50.37      7.22 o
   5   3  27       36.07       42.29      7.14 o
   6   3  27        3.98       16.15      8.18 o
   7   3  27        2.36        7.84      7.53 o
   0   4  27      481.62      502.98     32.16 o
   1   4  27       70.37       59.83      7.99 o
   2   4  27      167.16      150.07      9.20 o
   3   4  27      228.19      192.17      7.48 o
   4   4  27      148.32      129.19      7.00 o
   5   4  27        4.03       17.55      5.81 o
   6   4  27       27.54       25.55      5.94 o
   1   5  27      328.84      371.38     13.10 o
   2   5  27      810.70      847.08     73.14 o
   3   5  27      182.53      170.78      9.99 o
   4   5  27      264.34      281.97     25.25 o
   5   5  27      176.49      174.27     30.23 o
   6   5  27       83.87       76.48      8.35 o
   0   6  27      741.24      845.80     20.17 o
   1   6  27       48.32       34.57      8.28 o
   2   6  27       34.10       31.92     10.80 o
   3   6  27      616.51      608.05     39.17 o
   4   6  27       60.84       67.70      7.40 o
   5   6  27        4.82       15.67     10.42 o
   6   6  27      142.95      138.41     11.23 o
   1   7  27        8.74       10.95      7.63 o
   2   7  27        8.96       27.14     11.75 o
   3   7  27      376.96      406.72     17.14 o
   4   7  27      172.53      196.79     15.44 o
   5   7  27      102.78       88.84      9.34 o
   6   7  27       22.21       24.69      6.18 o
   0   8  27     1027.09      977.98     41.78 o
   1   8  27      211.96      209.00     19.25 o
   2   8  27      199.12      215.42     20.10 o
   3   8  27      202.64      185.30      8.16 o
   4   8  27       61.29       48.38      9.06 o
   5   8  27       22.80       26.41      7.46 o
   6   8  27       10.78       18.18      7.85 o
   1   9  27      200.50      170.68      8.13 o
   2   9  27      100.11      115.13     22.08 o
   3   9  27        1.77        7.96      7.13 o
   4   9  27      383.49      377.30     13.28 o
   5   9  27        0.90       14.93      5.52 o
   0  10  27      104.99      107.05     11.75 o
   1  10  27       32.64       33.67      9.66 o
   2  10  27        2.04        6.26      7.19 o
   3  10  27        0.55       15.68     11.51 o
   4  10  27        0.04       11.03     14.38 o
   5  10  27       57.76       44.37      8.75 o
   1  11  27       36.89       36.06      9.17 o
   2  11  27        2.22       17.58      8.11 o
   3  11  27        7.53       21.28     13.15 o
   4  11  27        6.62       12.94     13.42 o
   0  12  27      129.92      140.16     22.30 o
   1  12  27       24.63       28.35      8.03 o
   2  12  27       66.32       78.20      9.07 o
   3  12  27      132.26      128.05      9.64 o
   4  12  27        0.17       11.99      9.91 o
   1  13  27        0.06       11.43      9.88 o
   2  13  27      151.85      158.81     10.20 o
   3  13  27        0.03       22.94     10.61 o
   0  14  27       21.57       21.50     13.70 o
   1  14  27        4.35       48.23     27.33 o
   2  14  27        5.81       53.27     19.90 o
   0   0  28       90.99       92.55     17.26 o
   1   0  28      648.65      657.39     24.73 o
   2   0  28      179.05      168.77     14.48 o
   3   0  28       49.89       49.99      8.94 o
   4   0  28        1.02        9.59      8.63 o
   5   0  28       83.76       99.71     11.99 o
   6   0  28        0.87        1.92     11.51 o
   1   1  28       56.92       49.51      7.06 o
   2   1  28        0.00       22.59      8.03 o
   3   1  28      399.32      411.79     14.71 o
   4   1  28      108.18      119.12      7.06 o
   5   1  28      158.20      178.77      8.44 o
   6   1  28       20.24       22.61      5.39 o
   0   2  28      684.95      677.07    153.42 o
   1   2  28       58.68       43.15      7.18 o
   2   2  28        0.61       14.08      7.16 o
   3   2  28       18.05       29.87      6.71 o
   4   2  28       69.79       71.27      9.48 o
   5   2  28        6.33       15.94      5.36 o
   6   2  28       17.09       21.09      8.51 o
   1   3  28      527.02      493.43     12.13 o
   2   3  28       15.71       29.88      5.62 o
   3   3  28      238.80      204.21      9.48 o
   4   3  28       23.47       16.93      7.78 o
   5   3  28       84.73      116.32      7.98 o
   6   3  28        6.19       23.01      8.22 o
   0   4  28       15.17       23.01      9.11 o
   1   4  28      484.38      447.65     22.14 o
   2   4  28       28.27       24.78      6.72 o
   3   4  28        9.76       23.53      6.52 o
   4   4  28       35.03       28.27      8.03 o
   5   4  28      175.70      196.77     10.73 o
   6   4  28       19.14       21.43      9.91 o
   1   5  28      122.74      124.82      9.85 o
   2   5  28       33.31       31.52      8.54 o
   3   5  28       49.95       44.79      8.65 o
   4   5  28        9.98       18.64     10.81 o
   5   5  28        1.58        3.36     21.57 o
   6   5  28       18.09       19.45      7.96 o
   0   6  28     1552.33     1534.93     95.49 o
   1   6  28        1.92        3.84      8.63 o
   2   6  28      404.20      387.09     12.97 o
   3   6  28      113.74       85.43      8.52 o
   4   6  28      175.15      141.72     16.96 o
   5   6  28      189.31      171.31     14.67 o
   6   6  28        3.97       11.03      9.82 o
   1   7  28      115.00      147.11      7.85 o
   2   7  28       12.81       14.34      5.60 o
   3   7  28        1.72       16.68     15.58 o
   4   7  28       14.92       15.05      6.90 o
   5   7  28      559.11      584.79     59.16 o
   6   7  28       46.19       67.57      9.17 o
   0   8  28       56.75       45.44     11.26 o
   1   8  28      398.64      415.60     11.63 o
   2   8  28        2.89       12.94      9.00 o
   3   8  28       52.38       64.14      8.07 o
   4   8  28       71.39       66.90      7.29 o
   5   8  28        0.49        4.31     13.42 o
   1   9  28        0.25        9.75      8.58 o
   2   9  28        2.37       17.34     12.96 o
   3   9  28       26.58       30.79      8.93 o
   4   9  28       15.10       22.28     19.61 o
   5   9  28        4.22       17.74     19.18 o
   0  10  28       18.39       42.13     13.99 o
   1  10  28       38.51       39.74     10.19 o
   2  10  28      153.24      169.58     11.09 o
   3  10  28      395.35      335.50     16.73 o
   4  10  28        4.51       37.00     24.21 o
   1  11  28      262.00      233.40     20.41 o
   2  11  28        0.48       12.54     10.91 o
   3  11  28        4.85       13.69      6.03 o
   4  11  28        3.17       13.88     10.64 o
   0  12  28       19.90       72.39     21.09 o
   1  12  28       21.85       25.32      8.52 o
   2  12  28       86.69       77.20     15.92 o
   3  12  28       42.42       45.09      9.86 o
   1  13  28       12.46       14.03     10.89 o
   2  13  28       33.12       42.69     10.24 o
   0  14  28        2.32       49.86     24.45 o
   1  14  28       37.78       45.30      9.17 o
   1   1  29       43.81       33.56      6.02 o
   2   1  29       53.75       50.78      8.01 o
   3   1  29       63.73       56.25      6.41 o
   4   1  29      158.68      152.09      9.17 o
   5   1  29       29.71       24.40      5.86 o
   6   1  29       24.87       30.26      7.32 o
   0   2  29      789.13      690.13     17.18 o
   1   2  29        0.46       14.63      4.29 o
   2   2  29       22.60       18.05      5.41 o
   3   2  29       20.23       14.89      5.05 o
   4   2  29        7.05       23.46      5.25 o
   5   2  29      190.19      157.28     16.96 o
   6   2  29      109.28      110.27      8.02 o
   1   3  29      138.28      132.73      7.90 o
   2   3  29       43.96       46.53      6.70 o
   3   3  29        0.04        2.48      8.11 o
   4   3  29        3.58       32.46      8.31 o
   5   3  29        2.78       12.94     15.82 o
   6   3  29       13.96       46.02     13.90 o
   0   4  29      330.81      344.28    107.23 o
   1   4  29        5.11       19.71      7.13 o
   2   4  29      107.61      114.81     10.73 o
   3   4  29      122.73      144.88      9.07 o
   4   4  29        8.80       17.66      8.66 o
   5   4  29       12.69       19.59      7.32 o
   6   4  29       26.74       15.87      6.70 o
   1   5  29      814.08      886.94     15.74 o
   2   5  29        6.80       20.89      6.60 o
   3   5  29       42.73       52.78      5.53 o
   4   5  29      154.17      134.80     13.16 o
   5   5  29       79.72       57.96      9.57 o
   6   5  29       22.08       42.63      9.00 o
   0   6  29      207.61      216.41      9.29 o
   1   6  29      584.39      587.60     28.32 o
   2   6  29      237.61      250.83     12.39 o
   3   6  29      739.36      720.99     57.77 o
   4   6  29       12.06       36.75      8.45 o
   5   6  29        8.50       37.90     12.83 o
   6   6  29       18.81       10.38     15.63 o
   1   7  29        2.36       18.18      7.41 o
   2   7  29      210.59      201.75      8.87 o
   3   7  29        1.92       29.27     10.89 o
   4   7  29       65.29       62.02      7.01 o
   5   7  29        7.92       30.23      8.39 o
   0   8  29       48.66       56.77     18.70 o
   1   8  29        0.14       38.10     11.39 o
   2   8  29        1.97       14.92      9.11 o
   3   8  29      660.53      624.38     23.83 o
   4   8  29        3.33       15.34     11.03 o
   5   8  29       64.72       70.19      8.66 o
   1   9  29      485.11      506.76     20.23 o
   2   9  29        5.68       34.06     14.01 o
   3   9  29       21.35       37.55      8.23 o
   4   9  29      312.33      280.35     14.75 o
   5   9  29       38.27       42.38      6.78 o
   0  10  29        5.29       11.03     10.07 o
   1  10  29        0.02       21.28     12.21 o
   2  10  29      135.88       99.18     12.32 o
   3  10  29      182.43      153.96     12.82 o
   4  10  29        0.78       13.23      8.78 o
   1  11  29       10.97       15.48     11.74 o
   2  11  29        0.01       15.40      8.96 o
   3  11  29        3.37       17.74     10.07 o
   4  11  29        8.58       25.16     11.59 o
   0  12  29      128.79      107.13     20.19 o
   1  12  29       12.97       20.92     10.02 o
   2  12  29        8.35       13.39     13.70 o
   3  12  29       31.70       48.36     10.18 o
   1  13  29      104.16       87.14     15.64 o
   2  13  29       63.56       71.10      8.07 o
   0   0  30     1468.05     1285.73    139.49 o
   1   0  30        9.99       12.09     11.99 o
   2   0  30      357.41      378.19    166.73 o
   3   0  30      407.17      433.93     16.04 o
   4   0  30        0.54       22.05     19.66 o
   5   0  30       11.39       20.14     12.94 o
   6   0  30      226.82      232.82     23.93 o
   1   1  30      134.19      140.97      9.97 o
   2   1  30     1417.60     1399.43     30.40 o
   3   1  30      781.40      831.37     18.85 o
   4   1  30       33.96       27.12      7.35 o
   5   1  30        0.00       21.30      8.35 o
   6   1  30       65.97       73.61     11.28 o
   0   2  30      176.70      231.92     13.43 o
   1   2  30        0.39       15.23      7.86 o
   2   2  30        7.17       17.03      8.25 o
   3   2  30       39.93       52.69      6.45 o
   4   2  30       16.46       28.75      6.07 o
   5   2  30        0.20       52.74     19.18 o
   6   2  30        4.06       16.66      5.28 o
   1   3  30        0.46       21.54      8.43 o
   2   3  30      294.07      323.18     11.17 o
   3   3  30      141.78      175.18     12.36 o
   4   3  30      297.76      293.76     15.86 o
   5   3  30        5.35       17.74      6.50 o
   6   3  30       27.19       37.70      6.25 o
   0   4  30      113.67      126.73     16.05 o
   1   4  30      149.35      130.27      8.05 o
   2   4  30       32.05       34.34     10.14 o
   3   4  30       75.36       80.58      6.41 o
   4   4  30       50.65       55.17      8.30 o
   5   4  30       12.54       14.95      6.10 o
   6   4  30      122.21      106.37     12.23 o
   1   5  30        2.86       23.46     11.47 o
   2   5  30        1.81       10.82      8.53 o
   3   5  30        2.37       14.12      7.99 o
   4   5  30        1.93       17.60      8.51 o
   5   5  30       30.78       51.93      7.32 o
   6   5  30        1.41       24.67     12.63 o
   0   6  30       40.99       32.26     26.85 o
   1   6  30       27.97       32.59      7.28 o
   2   6  30        4.18       15.29      6.24 o
   3   6  30      124.24      112.49     11.76 o
   4   6  30       46.61       59.82     11.46 o
   5   6  30        1.87       16.37     15.10 o
   1   7  30       31.22       39.24      8.35 o
   2   7  30        5.80       18.52      7.96 o
   3   7  30        9.74       21.22     13.33 o
   4   7  30       22.44       22.61      8.14 o
   5   7  30        3.44       22.87     10.34 o
   0   8  30       64.17       51.86     12.00 o
   1   8  30        1.50       23.56     14.82 o
   2   8  30       84.94       70.47      8.51 o
   3   8  30      341.87      363.28     29.19 o
   4   8  30       64.14       61.80      9.38 o
   5   8  30        5.62       15.78      8.07 o
   1   9  30       16.89       34.84     11.79 o
   2   9  30       36.19       29.59      7.17 o
   3   9  30        4.26       18.66      9.44 o
   4   9  30        0.71       20.36     10.06 o
   0  10  30       84.88       82.94     12.52 o
   1  10  30       16.16       19.47      8.16 o
   2  10  30        0.09       24.19      7.09 o
   3  10  30       51.64       53.82     10.40 o
   4  10  30        4.56       27.11     13.66 o
   1  11  30       30.68       32.85      7.76 o
   2  11  30       66.47       67.80     15.19 o
   3  11  30        2.16       10.49      9.25 o
   0  12  30      127.25      150.81     28.17 o
   1  12  30       16.29       29.51     11.04 o
   2  12  30        1.74       21.55      8.85 o
   1  13  30        0.97       14.26     10.82 o
   1   1  31      235.01      230.78     10.68 o
   2   1  31      872.11      896.44     29.87 o
   3   1  31       23.02       21.30      7.34 o
   4   1  31       90.29      108.85     15.02 o
   5   1  31      108.32      105.23      9.07 o
   6   1  31        3.53       22.29     13.56 o
   0   2  31      752.90      864.83     49.46 o
   1   2  31       15.65       14.51      9.93 o
   2   2  31      258.34      288.10     11.51 o
   3   2  31      408.71      411.20     12.26 o
   4   2  31       27.76       41.85      6.99 o
   5   2  31        0.05       18.87     13.18 o
   6   2  31      167.37      151.97     12.95 o
   1   3  31       19.31       23.55      7.19 o
   2   3  31       77.37      106.45      8.10 o
   3   3  31        3.79       13.11      7.97 o
   4   3  31        0.88       28.68      9.47 o
   5   3  31        8.95       14.31      5.80 o
   6   3  31        6.39       17.07      5.72 o
   0   4  31      713.85      667.61     44.65 o
   1   4  31       43.47       54.86     11.00 o
   2   4  31      159.01      162.44      8.27 o
   3   4  31      216.75      194.31     18.81 o
   4   4  31       14.72       23.78      5.45 o
   5   4  31        6.05       36.45     11.75 o
   1   5  31      188.26      205.64     21.60 o
   2   5  31      451.78      489.25     16.90 o
   3   5  31        0.58        7.90     10.49 o
   4   5  31       52.98       66.36      8.38 o
   5   5  31       10.26       34.58      8.24 o
   0   6  31      441.45      449.68     36.23 o
   1   6  31      153.49      143.78     10.57 o
   2   6  31       76.25       84.29      6.95 o
   3   6  31       25.06       37.27     13.94 o
   4   6  31        5.04        5.00      6.89 o
   5   6  31       11.71       26.42     11.39 o
   1   7  31        0.10       20.98     10.69 o
   2   7  31       40.84       41.94      8.17 o
   3   7  31       37.90       38.41      8.70 o
   4   7  31       59.98       66.29     10.05 o
   5   7  31        0.05       10.20      9.43 o
   0   8  31      192.04      209.45     18.70 o
   1   8  31        2.60       12.48     11.46 o
   2   8  31      160.02      183.57     13.66 o
   3   8  31       80.09       92.85     16.49 o
   1   9  31      133.01      142.72     10.58 o
   2   9  31      102.26      100.01      9.06 o
   3   9  31       47.84       62.75     13.36 o
   4   9  31       50.77       67.92     11.53 o
   0  10  31       92.93      108.74     29.97 o
   1  10  31       15.00       31.01     11.54 o
   2  10  31        3.80       18.61     10.18 o
   3  10  31       32.14       34.63      7.70 o
   1  11  31       22.15       40.25     11.35 o
   2  11  31        2.22       13.37     17.46 o
   3  11  31       17.89        8.27      6.73 o
   0  12  31      105.06      101.82     19.66 o
   1  12  31        3.00       21.91     10.44 o
   2  12  31      196.12      155.34     24.91 o
   0   0  32       10.44       25.41     12.47 o
   1   0  32       77.81      114.82     18.22 o
   2   0  32      611.97      634.55     14.68 o
   3   0  32       25.24       38.32     12.76 o
   4   0  32       66.48      122.83     43.15 o
   5   0  32       12.59       10.52     10.23 o
   6   0  32       17.95       22.62      8.33 o
   1   1  32       87.65       78.37     10.45 o
   2   1  32      115.21      110.62      9.10 o
   3   1  32       26.06       32.28      7.15 o
   4   1  32       88.10       71.67      8.03 o
   5   1  32        4.79       16.56      7.17 o
   0   2  32      165.74      237.03     13.38 o
   1   2  32       15.73       36.44      8.78 o
   2   2  32       77.81       63.63      8.38 o
   3   2  32       78.60       56.89      9.71 o
   4   2  32       24.04       30.64      5.44 o
   5   2  32       74.56       78.19     11.73 o
   1   3  32      559.96      621.12     24.46 o
   2   3  32      769.70      816.95     65.98 o
   3   3  32       17.77       21.36      7.24 o
   4   3  32        0.69        6.52     11.52 o
   5   3  32        7.70       34.32      8.25 o
   0   4  32       32.47       24.88     10.45 o
   1   4  32        1.96       17.84      8.04 o
   2   4  32        5.23       20.92      9.22 o
   3   4  32      129.80      117.63      8.82 o
   4   4  32        2.44        8.55      9.82 o
   5   4  32      108.26       98.82     14.19 o
   1   5  32        0.16       17.03     10.64 o
   2   5  32      227.41      230.18      8.45 o
   3   5  32      165.79      163.08      9.66 o
   4   5  32       53.63       48.05      7.20 o
   5   5  32       30.31       27.23     10.52 o
   0   6  32       13.24       11.63      9.42 o
   1   6  32      428.01      421.93     14.82 o
   2   6  32      117.65      100.43      7.05 o
   3   6  32      183.32      162.05     14.96 o
   4   6  32       47.26       37.69      8.74 o
   5   6  32       61.61       56.27     11.63 o
   1   7  32      405.23      416.34     16.76 o
   2   7  32       22.60       19.28      9.35 o
   3   7  32        7.50       11.99     15.82 o
   4   7  32       19.57       28.83      7.00 o
   0   8  32       25.89       36.05     20.62 o
   1   8  32      133.35      109.83      8.77 o
   2   8  32        7.00       18.85      8.83 o
   3   8  32      122.57      119.76     11.21 o
   4   8  32        0.08       21.96     15.58 o
   1   9  32        1.94       19.85      8.00 o
   2   9  32       91.69       84.49     10.69 o
   3   9  32       90.94       83.10     12.57 o
   4   9  32       18.62       31.88      8.86 o
   0  10  32        0.08       25.54     12.59 o
   1  10  32        4.43       20.95     16.63 o
   2  10  32       56.56       68.96     12.69 o
   3  10  32       86.24       79.29     17.16 o
   1  11  32      215.16      205.64     11.80 o
   2  11  32       72.30       84.19     15.64 o
   1  12  32        3.18       21.57     15.82 o
   1   1  33       36.29       47.27      6.46 o
   2   1  33       21.35       18.45      9.07 o
   3   1  33       15.93       28.30      4.81 o
   4   1  33        4.63        9.52     13.79 o
   5   1  33       12.82       24.37      7.03 o
   0   2  33      248.09      268.64     15.07 o
   1   2  33      258.50      237.55     14.38 o
   2   2  33      258.58      258.52     21.60 o
   3   2  33      105.09      146.29      9.01 o
   4   2  33        6.65       39.37     10.24 o
   5   2  33       14.93       23.62     10.31 o
   1   3  33      104.01      116.05     14.81 o
   2   3  33       21.01       15.60      6.08 o
   3   3  33       40.33       42.11      7.36 o
   4   3  33        0.38       29.24     19.66 o
   5   3  33        6.39       12.59      7.22 o
   0   4  33      183.11      180.33      8.01 o
   1   4  33       24.75       27.83      8.66 o
   2   4  33       49.94       48.08     10.31 o
   3   4  33       26.07       43.57      7.86 o
   4   4  33        3.19       16.93      8.98 o
   5   4  33       17.57       26.91     12.44 o
   1   5  33       98.77       97.28     13.08 o
   2   5  33       26.01       39.28      7.74 o
   3   5  33        1.99       12.07     14.62 o
   4   5  33       81.67       94.02     13.64 o
   5   5  33        0.14       14.31      9.19 o
   0   6  33       26.46       14.15     13.21 o
   1   6  33       12.65       20.29      9.23 o
   2   6  33       67.93       60.98      7.76 o
   3   6  33      213.12      196.89     11.90 o
   4   6  33        2.44       16.46     11.47 o
   1   7  33        0.00       13.53     10.07 o
   2   7  33       25.64       38.98      7.64 o
   3   7  33       29.46       59.28     18.72 o
   4   7  33        4.30       12.62      9.72 o
   0   8  33       10.45       26.85     23.01 o
   1   8  33        4.43       34.90     10.55 o
   2   8  33        0.83       22.73     10.96 o
   3   8  33      174.10      160.96     17.26 o
   4   8  33       27.71       17.61      8.45 o
   1   9  33      104.19      122.75      8.18 o
   2   9  33      106.89      114.16     12.68 o
   3   9  33       24.62       30.78     10.18 o
   0  10  33       62.90       71.44     23.49 o
   1  10  33        1.89       26.49     11.40 o
   2  10  33       15.12       65.27     23.73 o
   1  11  33       14.47       25.47     10.06 o
   0   0  34        2.78       16.78     19.66 o
   1   0  34      461.18      399.60     33.59 o
   2   0  34        0.09        4.78     12.55 o
   3   0  34      267.68      269.57     29.74 o
   4   0  34        3.61       15.97      8.15 o
   5   0  34        0.76       23.71     12.55 o
   1   1  34      207.47      223.65     15.83 o
   2   1  34       18.65       27.39      9.84 o
   3   1  34       78.15       79.17     10.59 o
   4   1  34       19.57       29.04      9.41 o
   5   1  34        7.70       12.39      7.69 o
   0   2  34        0.91       14.03      7.70 o
   1   2  34       18.04       25.87      9.07 o
   2   2  34       20.46       22.76      9.33 o
   3   2  34        9.82       27.71      8.45 o
   4   2  34        2.34       28.92     11.39 o
   5   2  34       21.23       29.66     12.66 o
   1   3  34       83.18       87.08      7.38 o
   2   3  34      150.28      146.57      7.67 o
   3   3  34        2.92       23.63      7.86 o
   4   3  34       60.98       81.07      7.61 o
   5   3  34       44.33       63.59      7.69 o
   0   4  34      729.19      793.10     64.81 o
   1   4  34        4.72       30.73     15.72 o
   2   4  34        6.33       19.49      9.44 o
   3   4  34      168.37      189.64     10.14 o
   4   4  34       10.61       35.95     12.18 o
   5   4  34        0.05       14.51      8.33 o
   1   5  34       20.38       10.11     10.78 o
   2   5  34        5.13       23.93      9.96 o
   3   5  34       47.00       53.36     12.53 o
   4   5  34        2.27       28.85      9.42 o
   0   6  34        0.02        7.67     20.14 o
   1   6  34       32.80       24.60      8.05 o
   2   6  34      192.14      191.46     11.71 o
   3   6  34       37.35       40.84      8.22 o
   4   6  34        5.47       15.18     10.35 o
   1   7  34        6.25       23.09      8.36 o
   2   7  34      641.58      654.84     20.16 o
   3   7  34       20.53       27.77     13.68 o
   4   7  34      216.28      188.14      9.13 o
   0   8  34       89.78      113.03     10.55 o
   1   8  34       72.30       82.84     10.66 o
   2   8  34      109.27      106.68     11.90 o
   3   8  34       46.85       45.47      8.71 o
   1   9  34        0.00       10.72      9.64 o
   2   9  34        6.40       28.29     15.03 o
   3   9  34       26.98       31.70     17.19 o
   0  10  34       65.92       65.48     12.90 o
   1  10  34       96.94       92.09     14.17 o
   2  10  34      134.94      160.39     13.77 o
   1   1  35      243.95      243.10     11.15 o
   2   1  35       98.74      113.32     10.51 o
   3   1  35        3.31       20.41      8.83 o
   4   1  35       36.75       46.72      8.40 o
   5   1  35       31.18       17.78     10.58 o
   0   2  35      157.88      213.40     40.28 o
   1   2  35        3.02       25.58      7.48 o
   2   2  35        1.91        3.12     11.53 o
   3   2  35        0.09        3.36     15.82 o
   4   2  35       41.51       54.86      9.27 o
   1   3  35       10.77       24.23      7.07 o
   2   3  35       63.52       69.20      8.05 o
   3   3  35      119.39       94.19      9.69 o
   4   3  35       60.26       65.39      6.49 o
   0   4  35        2.17       19.15     18.22 o
   1   4  35      305.11      325.25     15.09 o
   2   4  35        0.96       25.77     10.15 o
   3   4  35       53.43       50.94      8.17 o
   1   5  35       27.24       37.25      8.94 o
   2   5  35      164.64      177.27      7.15 o
   3   5  35       36.21       27.06      7.69 o
   4   5  35       86.78       88.78     11.83 o
   0   6  35       84.50       75.01     28.04 o
   1   6  35       97.90       79.33     13.77 o
   2   6  35      102.33      108.64     13.98 o
   3   6  35        6.66       11.24     13.23 o
   4   6  35       94.68       86.30     11.60 o
   1   7  35        1.58       19.60     14.90 o
   2   7  35       18.48       36.07     11.10 o
   3   7  35       91.55       70.39      9.76 o
   1   8  35       35.11       26.33      8.06 o
   2   8  35       37.49       33.40      8.43 o
   3   8  35        5.84       33.03     10.58 o
   1   9  35        7.68       17.61     13.23 o
   2   9  35       78.43       73.77     11.19 o
   0  10  35       12.04       12.59     16.10 o
   1  10  35       32.85        5.85     16.60 o
   0   0  36      389.58      525.83     25.43 o
   1   0  36      222.66      224.63     16.17 o
   3   0  36      208.63      230.48     12.49 o
   4   0  36        1.20        9.59     14.38 o
   1   1  36      451.38      461.62     11.98 o
   2   1  36       42.08       53.39      7.91 o
   3   1  36       80.50       83.21     11.89 o
   4   1  36       75.27       74.34     10.03 o
   0   2  36      119.88      129.95     13.43 o
   1   2  36        2.95       13.82      9.07 o
   2   2  36        0.13        7.72      8.91 o
   3   2  36       23.77       39.42      8.13 o
   4   2  36       25.20       24.79     14.14 o
   1   3  36      154.28      156.56      8.12 o
   2   3  36       33.07       36.08      8.39 o
   3   3  36        6.81       19.75      6.36 o
   4   3  36       11.56       19.88      7.16 o
   0   4  36        7.97       35.05     21.57 o
   1   4  36       16.77       30.12     10.70 o
   2   4  36      190.66      192.10     16.00 o
   3   4  36      110.84      112.00      8.93 o
   4   4  36        0.05       20.33     10.26 o
   1   5  36       49.21       54.74      8.76 o
   2   5  36       32.59       28.98      8.34 o
   3   5  36        0.02       16.21      7.84 o
   0   6  36       19.39       18.00     12.23 o
   1   6  36       67.26       47.65     11.70 o
   2   6  36       31.14       40.88      7.15 o
   3   6  36       13.91       31.22     16.06 o
   1   7  36      124.12      118.01      8.27 o
   2   7  36       20.50       16.43      8.15 o
   3   7  36        9.43       21.35      9.59 o
   0   8  36       36.14       48.92     12.76 o
   1   8  36        1.93       22.69     10.68 o
   2   8  36       16.92       15.92     11.90 o
   1   9  36       94.79       80.76     15.64 o
   1   1  37      415.31      429.09     35.11 o
   2   1  37       28.24       36.98      9.34 o
   3   1  37       25.53       14.51      7.19 o
   4   1  37        0.07       15.47     12.34 o
   0   2  37       50.17       73.59     19.12 o
   1   2  37        9.45       21.82      8.84 o
   2   2  37        3.96       17.93      9.22 o
   3   2  37      277.99      251.89     36.42 o
   4   2  37        5.58       13.01     12.34 o
   1   3  37       65.51       82.13     12.28 o
   2   3  37      126.57      119.51      8.93 o
   3   3  37       19.57       34.44     14.12 o
   0   4  37      148.33      147.21     25.90 o
   1   4  37       19.19       22.79      8.40 o
   2   4  37        0.16       21.52     11.73 o
   3   4  37       66.77       75.21      8.54 o
   1   5  37      256.04      265.40     14.07 o
   2   5  37       75.43       53.82     10.84 o
   3   5  37        0.93       14.51     10.08 o
   0   6  37       63.69       56.81      9.33 o
   1   6  37        0.81        7.83      8.95 o
   2   6  37        0.02       20.02     14.61 o
   1   7  37       21.98       13.77     17.12 o
   2   7  37       12.39       32.41     10.59 o
   0   8  37       11.47       54.65     21.57 o
   1   8  37        0.53       38.00     13.03 o
   0   0  38      120.85       81.04     23.50 o
   1   0  38       30.63       21.44     10.46 o
   2   0  38       21.37       43.22     19.18 o
   3   0  38      144.67      117.92     47.47 o
   1   1  38       10.63       23.08      9.05 o
   2   1  38        9.07       34.52     11.51 o
   3   1  38       41.64       51.82     12.13 o
   0   2  38        5.97       44.11     23.97 o
   1   2  38      191.80      150.10      7.75 o
   2   2  38        1.54        9.69     11.98 o
   3   2  38        3.08       23.49     13.42 o
   1   3  38      158.30      151.19     12.58 o
   2   3  38        1.55       12.59      9.96 o
   3   3  38        0.01       27.61     10.37 o
   0   4  38       32.43       61.31     15.60 o
   1   4  38       65.93       77.65      8.33 o
   2   4  38       41.97       41.61      8.97 o
   3   4  38       46.06       48.03     10.05 o
   1   5  38        0.00       20.75      9.12 o
   2   5  38       76.13      107.98     19.20 o
   0   6  38       80.41       93.15     15.02 o
   1   6  38        0.93       28.13      7.25 o
   2   6  38        3.24       25.38     17.02 o
   1   7  38       81.61       71.14      8.01 o
   1   1  39       47.43       44.89      7.65 o
   2   1  39      160.38      128.71     11.80 o
   3   1  39        3.53       10.01     10.46 o
   0   2  39        0.71       28.64     14.38 o
   1   2  39       37.01       38.58      9.22 o
   2   2  39      262.28      258.44     28.91 o
   1   3  39       12.92       44.11     15.82 o
   2   3  39      138.50      145.93     12.59 o
   0   4  39       59.83       54.23     12.03 o
   1   4  39        0.35        7.50      9.96 o
   2   4  39       15.67       13.98      8.22 o
   1   5  39        2.72        9.11     15.34 o
   0   6  39       87.41      112.59     15.26 o
   0   0  40       21.41       61.37     25.89 o
   1   0  40        2.47       36.12     15.70 o
   2   0  40        2.50       23.20     11.69 o
   1   1  40        0.04       51.20     35.96 o
   2   1  40       60.60       73.49     15.29 o
   0   2  40      263.95      226.46     30.46 o
   1   2  40       25.89       30.75     13.17 o
   2   2  40        3.20       22.77     14.39 o
   1   3  40        5.02        6.38     14.05 o
   0   4  40      134.59      162.39     22.69 o
   1   4  40      122.22      121.87      9.57 o
 
